# Supplementary material for: Temporal Dynamics of Cloacal Microbiota in Adult Laying Chickens With and Without Access to an Outdoor Range
Source: Front Microbiol. 2021 Jan 28;11:626713. doi: 10.3389/fmicb.2020.626713 (PMC7876281; doi:10.3389/fmicb.2020.626713)
Supplement: Supplementary file 5 [file Table_1.XLSX]

## Sheet: Sheet1
Names	Farm	Poultry House	Type	Sampling Time (weeks)	Age (weeks)	Rearing Farm	Sampling Date	Feed Supplier	DNA concentration 16S	DNA concentration (nanodrop)	Melting curve 16S qPCR	Final dataset
FF085	A	OA1	Outdoor	0	33	1	2017-04-27	A	0.012901	0.872	yes	yes
FF086	A	OA1	Outdoor	0	33	1	2017-04-27	A	0.0834227	1.39	yes	yes
FF087	A	OA1	Outdoor	0	33	1	2017-04-27	A	0.0725682	2.66	yes	yes
FF088	A	OA1	Outdoor	0	33	1	2017-04-27	A	0.0383382	0.708	yes	yes
FF089	A	OA1	Outdoor	0	33	1	2017-04-27	A	0.0202142	1.57	yes	yes
FF090	A	OA1	Outdoor	0	33	1	2017-04-27	A	0.00630892	0.614	yes	yes
FF091	A	OA1	Outdoor	0	33	1	2017-04-27	A	0.0147939	0.268	yes	yes
FF092	A	OA1	Outdoor	0	33	1	2017-04-27	A	0.0159511	0.106	yes	yes
FF093	A	OA1	Outdoor	0	33	1	2017-04-27	A	0.301994	0.448	yes	yes
FF094	A	OA1	Outdoor	0	33	1	2017-04-27	A	0.010653	0.196	yes	yes
FF095	A	IA1	Indoor	0	33	1	2017-04-27	A	0.00350166	0.208	no	no
FF096	A	IA1	Indoor	0	33	1	2017-04-27	A	0.00928171	0.138	yes	yes
FF097	A	IA1	Indoor	0	33	1	2017-04-27	A	0.00540179	0.434	no	no
FF098	A	IA1	Indoor	0	33	1	2017-04-27	A	0.0130586	0.768	yes	yes
FF099	A	IA1	Indoor	0	33	1	2017-04-27	A	0.00910652	0.426	yes	yes
FF100	A	IA1	Indoor	0	33	1	2017-04-27	A	0.020179	0.348	yes	yes
FF101	A	IA1	Indoor	0	33	1	2017-04-27	A	0.0261877	0.17	yes	yes
FF102	A	IA1	Indoor	0	33	1	2017-04-27	A	0.0107737	0.104	yes	yes
FF103	A	IA1	Indoor	0	33	1	2017-04-27	A	0.0116499	0.106	yes	yes
FF104	A	IA1	Indoor	0	33	1	2017-04-27	A	0.0161372	0.388	yes	yes
FF105	Negative	Negative	Negative	0	0	1	2017-04-27	A	0.000844719	0	no	no
FF106	C	OC2	Outdoor	0	24	2	2017-04-28	B	0.0114539	0.63	yes	yes
FF107	C	OC2	Outdoor	0	24	2	2017-04-28	B	0.0168981	0.522	yes	yes
FF108	C	OC2	Outdoor	0	24	2	2017-04-28	B	0.0468091	0.89	yes	yes
FF109	C	OC2	Outdoor	0	24	2	2017-04-28	B	0.0130533	0.116	yes	yes
FF110	C	OC2	Outdoor	0	24	2	2017-04-28	B	0.025197	1.48	yes	yes
FF111	C	OC2	Outdoor	0	24	2	2017-04-28	B	0.0168649	0.168	yes	yes
FF112	C	OC2	Outdoor	0	24	2	2017-04-28	B	0.0280142	0.574	yes	yes
FF113	C	OC2	Outdoor	0	24	2	2017-04-28	B	0.0192222	1.59	yes	yes
FF114	C	OC2	Outdoor	0	24	2	2017-04-28	B	0.0116828	0.796	yes	yes
FF115	C	OC2	Outdoor	0	24	2	2017-04-28	B	0.0372044	1.96	yes	yes
FF116	B	IB2	Indoor	0	24	2	2017-05-02	A	0.00135808	0.478	no	no
FF117	B	IB2	Indoor	0	24	2	2017-05-02	A	0.150933	1.22	yes	yes
FF118	B	IB2	Indoor	0	24	2	2017-05-02	A	0.0501835	1.03	yes	yes
FF119	B	IB2	Indoor	0	24	2	2017-05-02	A	0.0527376	0.298	yes	yes
FF120	B	IB2	Indoor	0	24	2	2017-05-02	A	0.0336285	0.4	yes	yes
FF121	B	IB2	Indoor	0	24	2	2017-05-02	A	0.0102786	0.458	yes	yes
FF122	B	IB2	Indoor	0	24	2	2017-05-02	A	0.013703	0.242	yes	yes
FF123	B	IB2	Indoor	0	24	2	2017-05-02	A	0.0119823	0.156	yes	yes
FF124	B	IB2	Indoor	0	24	2	2017-05-02	A	0.0270488	0.184	yes	yes
FF125	B	IB2	Indoor	0	24	2	2017-05-02	A	0.704373	1.31	yes	yes
FF126	Negatieve controle	Negative	Negative	0	0	2	2017-05-02	A	0.0123299	0	no	no
FF127	A	OA1	Outdoor	8	41	1	2017-06-19	A	0.0137812	0.218	yes	yes
FF128	A	OA1	Outdoor	8	41	1	2017-06-19	A	0.0583256	0.14	yes	yes
FF129	A	OA1	Outdoor	8	41	1	2017-06-19	A	0.00779343	0.156	yes	yes
FF130	A	OA1	Outdoor	8	41	1	2017-06-19	A	0.02264	0.64	yes	yes
FF131	A	OA1	Outdoor	8	41	1	2017-06-19	A	0.00483852	0.23	yes	yes
FF132	A	OA1	Outdoor	8	41	1	2017-06-19	A	0.0110601	0.164	yes	yes
FF133	A	OA1	Outdoor	8	41	1	2017-06-19	A	0.0428919	1.24	yes	yes
FF134	A	OA1	Outdoor	8	41	1	2017-06-19	A	0.0883653	0.472	yes	yes
FF135	A	OA1	Outdoor	8	41	1	2017-06-19	A	0.0179688	0.452	yes	yes
FF136	A	OA1	Outdoor	8	41	1	2017-06-19	A	0.00874224	0.396	yes	yes
FF137	A	IA1	Indoor	8	41	1	2017-06-19	A	0.00262173	0.504	yes	yes
FF138	A	IA1	Indoor	8	41	1	2017-06-19	A	0.00622083	0.34	yes	yes
FF139	A	IA1	Indoor	8	41	1	2017-06-19	A	0.0055106	0.36	yes	yes
FF140	A	IA1	Indoor	8	41	1	2017-06-19	A	0.00980618	0.382	yes	no
FF141	A	IA1	Indoor	8	41	1	2017-06-19	A	0.0249966	0.11	yes	yes
FF142	A	IA1	Indoor	8	41	1	2017-06-19	A	0.0124623	0.218	yes	yes
FF143	A	IA1	Indoor	8	41	1	2017-06-19	A	0.0305294	0.668	yes	yes
FF144	A	IA1	Indoor	8	41	1	2017-06-19	A	0.0133789	0.132	yes	yes
FF145	A	IA1	Indoor	8	41	1	2017-06-19	A		0.206	no	no
FF146	A	IA1	Indoor	8	41	1	2017-06-19	A	0.0022712	0.21	no	no
FF147	Negatieve controle	Negative	Negative	8	0	1	2017-06-19	A		0	no	no
FF148	C	OC2	Outdoor	8	32	2	2017-06-22	B	0.0486473	0.876	yes	yes
FF149	C	OC2	Outdoor	8	32	2	2017-06-22	B	0.0153674	0.21	yes	yes
FF150	C	OC2	Outdoor	8	32	2	2017-06-22	B	0.00984099	0.412	yes	yes
FF151	C	OC2	Outdoor	8	32	2	2017-06-22	B		0.168	no	no
FF152	C	OC2	Outdoor	8	32	2	2017-06-22	B	0.0143733	0.624	yes	yes
FF153	C	OC2	Outdoor	8	32	2	2017-06-22	B	0.00428871	0.454	yes	yes
FF154	C	OC2	Outdoor	8	32	2	2017-06-22	B	0.00654907	0.172	yes	yes
FF155	C	OC2	Outdoor	8	32	2	2017-06-22	B	0.0138799	0.446	yes	yes
FF156	C	OC2	Outdoor	8	32	2	2017-06-22	B	0.00898638	0.204	yes	yes
FF157	C	OC2	Outdoor	8	32	2	2017-06-22	B	0.00912557	0.328	yes	yes
FF158	B	IB2	Indoor	8	32	2	2017-06-22	A	0.00891783	0.1	yes	yes
FF159	B	IB2	Indoor	8	32	2	2017-06-22	A	0.00695067	0.172	yes	yes
FF160	B	IB2	Indoor	8	32	2	2017-06-22	A	0.00988714	0.158	yes	yes
FF161	B	IB2	Indoor	8	32	2	2017-06-22	A	0.0141032	0.542	yes	yes
FF162	B	IB2	Indoor	8	32	2	2017-06-22	A	0.0265965	0.712	yes	yes
FF163	B	IB2	Indoor	8	32	2	2017-06-22	A	0.0188082	0.198	yes	yes
FF164	B	IB2	Indoor	8	32	2	2017-06-22	A	0.0127748	0.184	yes	yes
FF165	B	IB2	Indoor	8	32	2	2017-06-22	A	0.0176089	0.38	yes	yes
FF166	B	IB2	Indoor	8	32	2	2017-06-22	A	0.00843144	0.414	yes	yes
FF167	B	IB2	Indoor	8	32	2	2017-06-22	A	0.010076	0.468	yes	yes
FF168	Negatieve controle	Negative	Negative	8	0	2	2017-06-22	A	0.00262996	0	no	no
FF169	A	IA1	Indoor	16	49	1	2017-08-16	A	0.00499849	0.292	yes	yes
FF170	A	IA1	Indoor	16	49	1	2017-08-16	A	0.0525896	2.44	yes	yes
FF171	A	IA1	Indoor	16	49	1	2017-08-16	A	0.0071265	0.246	yes	yes
FF172	A	IA1	Indoor	16	49	1	2017-08-16	A	0.0187483	0.394	yes	yes
FF173	A	IA1	Indoor	16	49	1	2017-08-16	A	0.0261012	0.208	yes	yes
FF174	A	IA1	Indoor	16	49	1	2017-08-16	A	0.0120191	0.3	yes	yes
FF175	A	IA1	Indoor	16	49	1	2017-08-16	A	0.0124294	0.25	yes	yes
FF176	A	IA1	Indoor	16	49	1	2017-08-16	A	0.00567808	0.101	yes	yes
FF177	A	IA1	Indoor	16	49	1	2017-08-16	A	0.00428739	0.156	yes	yes
FF178	A	IA1	Indoor	16	49	1	2017-08-16	A	0.00718768	0.308	yes	yes
FF179	A	OA1	Outdoor	16	49	1	2017-08-16	A	0.00286498	0.106	no	no
FF180	A	OA1	Outdoor	16	49	1	2017-08-16	A	0.00820755	0.332	yes	yes
FF181	A	OA1	Outdoor	16	49	1	2017-08-16	A	0.0102717	0.25	yes	yes
FF182	A	OA1	Outdoor	16	49	1	2017-08-16	A	0.000572615	0.186	no	no
FF183	A	OA1	Outdoor	16	49	1	2017-08-16	A	0.00295166	0.21	no	no
FF184	A	OA1	Outdoor	16	49	1	2017-08-16	A	0.0045576	0.114	yes	yes
FF185	A	OA1	Outdoor	16	49	1	2017-08-16	A	0.00848941	0.91	yes	yes
FF186	A	OA1	Outdoor	16	49	1	2017-08-16	A	0.0256306	0.222	yes	yes
FF187	A	OA1	Outdoor	16	49	1	2017-08-16	A	0.0138396	0.636	yes	yes
FF188	A	OA1	Outdoor	16	49	1	2017-08-16	A	0.0241319	0.498	yes	yes
FF189	Negatieve Controle	Negative	Negative	16	0	1	2017-08-16	A	0.00447025	0	no	no
FF190	C	OC2	Outdoor	16	40	2	2017-08-17	B	0.0171954	0.115	yes	yes
FF191	C	OC2	Outdoor	16	40	2	2017-08-17	B	0.0108805	0.188	yes	yes
FF192	C	OC2	Outdoor	16	40	2	2017-08-17	B	0.107317	2.96	yes	yes
FF193	C	OC2	Outdoor	16	40	2	2017-08-17	B	0.00927402	0.272	yes	yes
FF194	C	OC2	Outdoor	16	40	2	2017-08-17	B	0.00855745	0.544	yes	yes
FF195	C	OC2	Outdoor	16	40	2	2017-08-17	B	0.0599316	0.37	yes	yes
FF196	C	OC2	Outdoor	16	40	2	2017-08-17	B	0.0165953	0.148	yes	yes
FF197	C	OC2	Outdoor	16	40	2	2017-08-17	B	0.0111189	0.348	yes	yes
FF198	C	OC2	Outdoor	16	40	2	2017-08-17	B	0.0083463	0.378	yes	yes
FF199	C	OC2	Outdoor	16	40	2	2017-08-17	B	0.00872139	0.128	yes	yes
FF200	Negatieve controle	Negative	Negative	16	0	2	2017-08-17	B	0.00746011	0	no	no
