# Supplementary material for: Temporal Dynamics of Cloacal Microbiota in Adult Laying Chickens With and Without Access to an Outdoor Range
Source: Front Microbiol. 2021 Jan 28;11:626713. doi: 10.3389/fmicb.2020.626713 (PMC7876281; doi:10.3389/fmicb.2020.626713)
Supplement: Supplementary file 6 [file Table_2.XLSX]

## Sheet: Sheet1
					Housing Type	Outdoor												Indoor
					Poultry House	OD1		OD2		OD1		OD2		OD1		OD2		ID1		ID2		ID1		ID2		ID1		All	All
					Time	0		0		8		8		16		16		0		0		8		8		16		All	All
Phylum	Class	Order	Family	Genus		Relative %	SD	Relative %	SD	Relative %	SD	Relative %	SD	Relative %	SD	Relative %	SD	Relative %	SD	Relative %	SD	Relative %	SD	Relative %	SD	Relative %	SD	Relative abundance (%)	SD
Firmicutes	Bacilli	Lactobacillales	Lactobacillaceae	Lactobacillus	ASV7	1.20487	1.37903	2.87245	2.60748	1.50567	1.36779	3.83345	1.77407	3.59949	3.90426	6.50756	9.15132	1.97382	1.06274	1.23974	1.06274	1.36121	2.78873	0.935521	0.700429	3.50074	8.75717	2.61442	4.50311
Firmicutes	Bacilli	Lactobacillales	Lactobacillaceae	Lactobacillus	ASV17	0.293336	0.298134	0.438998	0.442574	1.58653	2.05476	1.79785	1.05139	1.34988	1.2342	1.83251	1.7096	1.93815	2.02871	2.12346	2.02871	0.561916	0.632359	0.413063	0.391996	0.434491	0.648421	0.701742	4.78997
Firmicutes	Bacilli	Lactobacillales	Lactobacillaceae	Lactobacillus	ASV36	0.147569	0.0908737	0.0702239	0.0369471	0.41479	0.349864	0.400209	0.255555	0.831352	0.964807	0.309556	0.234206	0.898809	0.49154	0.429855	0.49154	0.532958	0.129617	0.348813	0.348859	0.426126	0.689551	1.00297	1.14306
Firmicutes	Bacilli	Lactobacillales	Lactobacillaceae	Lactobacillus	ASV45	0.0377798	0.0620898	0.0910792	0.0879835	0.272228	0.329033	0.620781	0.412449	0.249008	0.235001	0.552736	0.687752	0.288498	0.290829	1.10709	0.290829	0.0539188	0.071735	0.204104	0.336256	0.0683138	0.109733	1.14169	1.51875
Firmicutes	Bacilli	Lactobacillales	Lactobacillaceae	Lactobacillus	ASV54	0.0628511	0.0677106	0.0718818	0.126356	0.283728	0.32138	0.428182	0.266701	0.35051	0.464495	0.319666	0.348984	0.309218	0.198187	0.547071	0.198187	0.162159	0.0338061	0.16418	0.185927	0.0958294	0.139635	0.899648	1.57656
Firmicutes	Bacilli	Lactobacillales	Lactobacillaceae	Lactobacillus	ASV193	0.0195806	0.0223904	0.0038005	0.0120182	0.105768	0.161229	0.0979125	0.106781	0.103051	0.128704	0.0663762	0.101034	0.0871525	0.0650878	0.0722501	0.0650878	0.0528109	0.0267641	0.0244453	0.0538334	0.0159434	0.0259004	0.913344	4.21831
Firmicutes	Bacilli	Lactobacillales	Lactobacillaceae	Lactobacillus	ASV199	0.00717118	0.0156122	0	0	0.0437223	0.0662804	0.0563289	0.0706136	0.176687	0.193548	0.0647466	0.144942	0.0886167	0.0456044	0.0902842	0.0456044	0.0448641	0.0454636	0.0279449	0.0373045	0	0	0.556151	0.573914
Actinobacteria	Actinobacteria	Actinomycetales	Actinomycetaceae	Actinomyces	ASV16	0.805848	0.894087	2.18046	1.80526	0.375886	0.401119	0.999335	0.604332	0.881552	1.24242	0.763704	0.587569	1.53463	1.45855	1.43316	1.45855	0.425513	0.35125	0.348643	0.371567	1.22326	0.962201	0.577327	0.873674
Actinobacteria	Actinobacteria	Bifidobacteriales	Bifidobacteriaceae	Aeriscardovia	ASV24	0.083362	0.188969	0.0540032	0.0733548	0.758626	1.62489	5.35173	13.1224	0.347566	0.59564	1.33927	1.89343	0.179435	0.300044	1.83488	0.300044	0.0251085	0.0620176	0.0111041	0.00991383	0.01471	0.0194437	0.41382	0.464255
Actinobacteria	Actinobacteria	Corynebacteriales	Corynebacteriaceae	Corynebacterium_1	ASV137	0.0515941	0.0807135	0.252142	0.337971	0.0465704	0.0396104	0.0677158	0.0637416	0.0289342	0.0498217	0.137474	0.187884	0.0229215	0.0335369	0.278871	0.0335369	0	0	0	0	0	0	0.322417	0.630197
Firmicutes	Clostridia	Clostridiales	Family_XI	Helcococcus	ASV19	0.670272	0.880535	3.24485	3.09996	0.284097	0.353288	0.735252	0.425661	0.437989	0.598113	0.602749	0.502	1.82659	2.58806	0.736813	2.58806	0.174196	0.140163	0.182908	0.199598	0.796937	1.17872	0.248211	0.318958
Firmicutes	Clostridia	Clostridiales	Family_XI	Murdochiella	ASV26	0.464636	0.472009	0.923733	0.815748	0.368683	0.336112	0.457178	0.343007	0.604366	0.764211	0.334552	0.342033	1.19026	0.617597	0.77186	0.617597	0.375517	0.365398	0.122988	0.142175	0.602657	0.418113	0.08383	0.19043
Bacteroidetes	Bacteroidia	Bacteroidales	Muribaculaceae	Muribaculaceae	ASV278	0	0	0	0	0	0	0.00787095	0.0167454	0.0135152	0.0231806	0.0664452	0.210118	0	0	0.0185722	0	0	0	0.000619272	0.00195831	0.0247292	0.0515767	0.0824695	0.225508
Firmicutes	Clostridia	Clostridiales	Family_XI	Peptoniphilus	ASV27	0.436728	0.411646	0	0	0.290097	0.309122	0.477678	0.20449	0.682195	1.01737	0.576627	0.515235	1.29332	0.845814	1.60467	0.845814	0.313487	0.206848	0.20117	0.208462	0.662905	0.515725	0.0567886	0.0913956
Firmicutes	Clostridia	Clostridiales	Lachnospiraceae	Tyzzerella_3	ASV13	0.0181994	0.0362299	4.80427	14.6041	0.0315192	0.0564696	1.75894	3.81841	0	0	0	0	0.00992367	0.0189943	0.0239719	0.0189943	0.000963667	0.00254962	0	0	0.55019	1.59028	0.0501516	0.0897817
Firmicutes	Clostridia	Clostridiales	Family_XI	W5053	ASV145	0.190256	0.532227	0.0474605	0.0719438	0.0484501	0.0821787	0.0932593	0.0942605	0.0359154	0.0704285	0.0618707	0.0816257	0.276407	0.440838	0.0465076	0.440838	0.0108394	0.013669	0.015971	0.0356505	0.0810432	0.156698	0.0125053	0.0691189
