# Supplementary material for: Temporal Dynamics of Cloacal Microbiota in Adult Laying Chickens With and Without Access to an Outdoor Range
Source: Front Microbiol. 2021 Jan 28;11:626713. doi: 10.3389/fmicb.2020.626713 (PMC7876281; doi:10.3389/fmicb.2020.626713)
Supplement: Supplementary file 7 [file Table_3.XLSX]

## Sheet: Sheet 1
House	AO1	AO1	AO1	AO1	AO1	AO1	AO1	AO1	AO1	AO1	AO1		AI1	AI1	AI1	AI1	AI1	AI1	AI1	AI1	AI1		OC2	OC2	OC2	OC2	OC2	OC2	OC2	OC2	OC2	OC2			IB2	IB2	IB2	IB2	IB2	IB2	IB2	IB2	IB2	IB2		AO1	AO1	AO1	AO1
Sampling Time	0 weeks	0 weeks	0 weeks	0 weeks	0 weeks	0 weeks	0 weeks	0 weeks	0 weeks	0 weeks			0 weeks	0 weeks	0 weeks	0 weeks	0 weeks	0 weeks	0 weeks	0 weeks			0 weeks	0 weeks	0 weeks	0 weeks	0 weeks	0 weeks	0 weeks	0 weeks	0 weeks	0 weeks			0 weeks	0 weeks	0 weeks	0 weeks	0 weeks	0 weeks	0 weeks	0 weeks	0 weeks			8 weeks	8 weeks	8 weeks	8 weeks
	FF085	FF086	FF087	FF088	FF089	FF090	FF091	FF092	FF093	FF094	Average	SD	FF096	FF098	FF099	FF100	FF101	FF102	FF103	FF104	Average	SD	FF106	FF107	FF108	FF109	FF110	FF111	FF112	FF113	FF114	FF115	Average	SD	FF117	FF118	FF119	FF120	FF121	FF122	FF123	FF124	FF125	Average	SD	FF127	FF128	FF129	FF130
Romboutsia	27.4908	23.5525	0.330923	36.4549	46.9515	33.6926	17.9057	48.2924	0.53948	54.2973	28.9508	18.853	44.8145	2.28998	2.21868	1.06526	9.36696	17.9958	0.146915	4.01469	10.2391	15.1594	51.2676	68.5113	70.9547	1.32841	43.125	54.6858	41.2183	32.1249	69.1535	16.9973	44.9367	23.1368	9.83225	71.1155	52.4183	49.5961	36.6589	44.6798	33.9496	53.5636	1.28724	39.2335	21.9988	50.1163	39.8212	39.1405	51.5059
Fusobacterium	47.3929	21.2021	0.17159	11.9598	2.28942	5.20514	12.5413	1.95332	2.58705	0.477473	10.578	14.6063	0.0244888	0.0857213	0.110321	0	0.0244888	0.367512	0	3.23133	0.480483	1.11806	28.3405	1.0284	8.39657	3.00123	20.2328	0.61252	0.0735384	2.55971	2.82984	25.1408	9.2216	11.0037	64.2219	1.3224	0.0122444	23.0722	0.13482	0.061222	0.0367287	3.62479	13.9267	11.8237	21.2351	5.74262	16.0583	10.9941	6.24388
Escherichia/Shigella	0.293758	29.4895	0.0490256	0.0122414	0.0734574	2.52296	0.477648	0.02457	0.318784	0.697845	3.39598	9.19893	0.0122444	0.134705	0.0490316	0	0	7.50949	0.110186	0	0.976958	2.64007	0.0734844	0.575416	0.110159	0.0123001	0	0.477766	0.245128	10.3491	1.6783	0.0367377	1.35583	3.20026	0	0.1102	0	0.844553	5.62569	2.14277	0.367287	4.20034	0.0367782	1.48085	2.0919	0.0489776	0	0.146915	1.68952
Gallibacterium	7.52754	10.8336	0.0367692	15.8036	19.6988	12.5168	11.4023	3.73464	0.0122609	28.2444	10.9811	8.84663	15.1708	7.09037	7.75925	38.9494	24.8072	23.7535	39.263	2.82742	19.9526	14.1524	0.551133	0.514202	1.12607	0.0123001	0.0245098	3.27086	12.1951	0.477648	0.502266	0.967426	1.96415	3.71325	1.70197	0.220399	0.0244888	0.257038	3.66466	0.244888	12.3286	1.59197	0.0122594	2.22736	3.97461	17.3381	3.12347	13.4182	25.6978
Ezakiella	1.07711	4.84759	0	5.72898	5.83986	12.97	8.62217	8.30467	0.0490436	0.0857003	4.75251	4.43797	1.61626	24.1367	10.6399	4.77532	19.3951	5.67193	26.1753	35.3121	15.9653	12.086	0	0	0	0	0	0	0	0	0	0	0	0	0	0	0	0	0	0	0	0	0	0	0	1.11424	4.10338	0.881489	0.648874
Lactobacillus	8.40881	3.90501	1.31144	3.15828	2.10578	2.25352	1.75138	4.45946	0.796959	6.24388	3.43945	2.39076	16.0034	20.2302	10.076	32.6313	3.45292	20.8747	17.0054	9.60832	16.2353	8.88178	4.89896	3.29334	10.355	0.553506	2.47549	8.17102	8.88589	3.66197	2.49908	1.40828	4.62025	3.37312	8.66903	9.82001	7.95886	5.11628	8.48143	37.1985	24.0451	18.0994	0.698786	13.343	11.2953	4.97123	17.9936	8.37414	2.39961
Enterococcus	1.07711	0.330518	0.0490256	0.52638	2.04456	0.759339	2.86589	0.454545	0	3.07297	1.11803	1.13865	1.82442	0.489836	0.281932	0.465287	1.18771	0.31851	0.0244858	0.856793	0.681121	0.585515	0.391917	0.514202	1.30967	0.0492005	0.281863	0.62477	0.845692	0.171464	0.281759	0.47759	0.494813	0.366534	0.0489776	0.575487	0.0857108	1.04039	0.845692	0.477532	0.808031	0.734754	0	0.512953	0.385887	5.50998	0.257227	2.16699	1.13859
Tyzzerella_3	0.0489596	0	0	0.0122414	0	0.0979792	0	0.012285	0.257479	0	0.0428944	0.0817815	0.0489776	0.0367377	0.0367737	0	0.0122444	0	0	0	0.0168417	0.0206382	0.404164	0	0	0	0.0367647	0.392013	0.061282	0.0367422	0.551268	45.8976	4.73799	14.4635	0.0244888	0.0489776	0.0367332	0.0856793	0	0.0122444	0.0122429	0	0	0.0244851	0.0287074	0.330599	0.0122489	0.563173	0
Clostridium_sensu_stricto_1	0.660955	2.05656	0.0490256	11.2254	0.918217	4.36007	8.86712	1.32678	0.0122609	2.68119	3.21575	3.86861	0.171422	0	0.0122579	0	0.391821	0.0245008	0	0.0244798	0.0780601	0.139136	0.649112	0.146915	0.244798	0.0246002	0.502451	0.0735024	0.0980512	0.979792	1.27404	0.489836	0.44831	0.419554	0.220399	0.367332	2.7305	6.89106	0.453487	0.391821	0.0857003	0.869459	0	1.33442	2.24227	0.330599	0.0612445	1.78746	3.30558
Actinomyces	0.122399	0.355001	0	1.94638	2.06905	1.94734	4.99694	0.945946	0.0367827	0.0122429	1.24321	1.57806	0.220399	2.5349	0.882569	0.257132	1.77544	0.330761	2.10578	4.46756	1.57182	1.47404	1.34721	4.18707	0.379437	0.098401	1.875	2.46233	6.81456	4.76424	0.796276	0.893951	2.36185	2.20769	1.02853	0.967307	5.70589	1.30967	6.8881	0.159177	0.795788	1.44502	0.0980753	2.04417	2.47135	0.893841	0.710436	0.244858	0.0979432
Helcococcus	0.146879	0.183621	0	0.856898	0.734574	1.10227	2.41274	0.34398	0	0	0.578096	0.755854	0.0489776	1.9471	0.784506	0.171422	1.88564	0.257258	1.1141	7.8213	1.75379	2.5598	0.869565	2.86484	0.195838	0.098401	3.97059	5.90469	6.31205	9.13656	0.686022	1.21234	3.12509	3.11341	0.440798	0.465287	3.78352	0.771114	4.31425	0.1102	0.514202	0.600049	0	1.22216	1.62507	0.19591	0.269476	0.134672	0.183643
Corynebacterium_1	1.11383	0.379483	0	1.3588	1.94662	2.62094	3.89467	0.638821	0.0613046	0.0734574	1.20879	1.28511	0.710175	4.17585	1.75288	0.979552	2.21624	1.12704	0.881489	1.15055	1.62422	1.14344	1.00429	4.01567	0.501836	0.123001	7.89216	5.35342	3.43179	9.1733	2.02132	1.2001	3.47169	3.14948	0.41631	1.7387	6.77115	3.53733	2.80672	0.269377	0.685602	3.61254	0.0245188	2.20692	2.21344	0.50202	0.477707	0.0244858	0.195886
Helicobacter	0	0.061207	0.0122564	0.318276	1.34672	0.0367422	1.46969	0.34398	0.0735655	0.281587	0.394402	0.550523	0.281621	0.0244918	0.171611	0	0.134688	0.0490016	0	0.0734394	0.0918566	0.0984123	0	0	0.0489596	1.56212	0.0245098	0	0	1.35946	0.110254	0	0.31053	0.609116	0	0.41631	0	0.0244798	0.220615	0	0.612145	0.0122459	0.931715	0.24639	0.338965	0.146933	2.43753	7.44368	1.04065
Staphylococcus	0.0979192	0.0244828	0.0490256	0.281552	1.62831	2.13105	1.05328	4.60688	0	0.0857003	0.995819	1.47979	0.930574	2.13079	5.1238	2.1795	0.19591	1.4333	0.46523	0.893513	1.66908	1.56893	3.02511	0.440744	0.844553	0.319803	2.34069	4.04263	1.96102	2.08206	2.80534	0.649033	1.8511	1.2556	0.0734664	1.35913	1.24893	0.403917	0.392205	0.061222	0.0857003	0.171443	0.0245188	0.424503	0.518252	2.2897	0.563449	0.330558	0.330558
Aeriscardovia	0.330477	0	0.0735384	0.722243	0.159158	0.146969	0.061237	0.4914	0	0.0857003	0.207072	0.237339	0.391821	1.24908	0.183869	0.208155	0.183666	0.343011	0.697845	0.110159	0.420951	0.382432	0.061237	0	0.0367197	0.0369004	0.0122549	0.257258	0.0245128	0.0734844	0.061252	0.0122459	0.0575865	0.0741863	0.146933	0.269377	0.648953	0.587515	0.0980512	5.74262	10.3575	0.391869	0.0122594	2.02834	3.60991	0.269377	5.0098	0.869246	0.146915
Veillonella	0.930233	0.244828	0	0.146897	0.257101	1.44519	0.293938	0.29484	0	0.661117	0.427415	0.457664	0.869352	0.68577	0.0735474	0.30611	0.318354	0.232758	0.0734574	0.465116	0.378058	0.282589	0.416412	0.342801	0.563035	0.098401	0.0612745	0.771775	0.13482	0.146969	0.0367512	0.0979672	0.267021	0.248265	0	0	0	0	0	0	0	0	0	0	0	3.04886	0	1.3712	1.59158
Murdochiella	0.636475	0.0979312	0	0.918105	0.526445	0.453154	1.60441	0.233415	0.0122609	0.0244858	0.450668	0.509732	0.550998	1.91036	3.38318	1.55504	2.57132	0.808526	1.94662	1.67687	1.80036	0.906585	0.33068	2.57101	0.110159	0.110701	0.845588	0.563518	2.16938	1.64115	0.661521	0.293902	0.929761	0.885402	0.61222	0.367332	1.51831	0.391677	2.75769	0.367332	0.37953	0.734754	0	0.792093	0.847452	0.404065	0.44096	0.281587	0.0367287
Peptoniphilus	0.232558	0.208104	0	0.844657	0.881489	0.710349	2.19228	0.749386	0.0245218	0.0244858	0.586783	0.668181	0.41631	3.46559	1.66708	0.759153	2.09379	0.465515	2.73017	2.6683	1.78324	1.15102	0	0	0	0	0	0	0	0	0	0	0	0	1.11424	0.514265	5.48549	0.416157	4.74323	0.587731	0.342801	1.27357	0	1.60861	2.03299	0.257132	0.453209	0.171401	0.122429
Brachybacterium	0	0	0.0367692	0.0489656	0.0367287	0.514391	0.061237	1.65848	0	0.0489716	0.240554	0.521507	0.844863	1.86138	6.38637	2.11828	0.759153	2.31533	0.489716	1.15055	1.9907	1.8992	0.293938	0.0857003	0.0489596	0	0.208333	0.477766	0.13482	0.195958	0.159255	0.122459	0.172719	0.135982	0	0.122444	0.0367332	0.0734394	0.0122564	0	0	0.0489836	0	0.0326507	0.0428518	0.061222	0	0	0.0122429
Candidatus_Arthromitus	0.526316	0.17138	0.0122564	0.281552	2.44858	0.232701	0.673607	0.41769	0	0.452987	0.521707	0.710799	1.07751	0	0.0612895	0.624464	0.477532	0.31851	0.0122429	0.465116	0.379583	0.368013	0.0122474	0.232615	0.269278	0	0	0	0	0	0.061252	0.453098	0.102849	0.159875	0.0367332	0.648953	0.0244888	0.171359	0.0490256	1.79993	1.21205	0.330639	0.0367782	0.478883	0.633479	0.19591	0.391965	0.477473	0.820274
Peptostreptococcaceae	0.269278	0.318276	0.061282	1.00379	0.244858	0.759339	0.122474	0.614251	0	1.33448	0.472803	0.442144	2.10604	0	1.33611	0.159177	5.28958	1.07804	0	0.159119	1.26601	1.79646	0.538885	0.942703	1.02815	0	0.122549	1.33529	0	0.061237	0.747274	0.122459	0.489855	0.495737	0.820375	1.35913	1.11424	1.06487	0.367692	1.46933	0.954946	1.37154	0	0.946902	0.48904	0.0979552	0.563449	0.220372	0.220372
W5053	0.0122399	0.195862	0	0.465173	0.477473	0.685854	3.91917	0.17199	0	0	0.592776	1.19391	0.0122444	2.93902	0.551606	0.0734664	1.15097	0.220507	0.46523	4.11261	1.19071	1.51699	0.342927	1.05289	0.0979192	0.0738007	4.30147	1.5558	2.36549	3.66197	0.159255	0.649033	1.42606	1.53768	0.293866	0.171422	2.21624	0.428397	1.38497	0	0.134672	0.428606	0.0122594	0.563381	0.747874	0.269377	0.208231	0.0489716	0.0244858
Yaniella	0	0	0	0	0.0489716	0.636865	0.0857318	0.663391	0	0.0734574	0.150842	0.265266	0.575487	1.89811	6.15347	1.8489	0.453043	1.4333	0.575416	0.795594	1.71667	1.88474	0.232701	0.0857003	0	0	0.294118	0.735024	0.0980512	0.183711	0.0490016	0.257164	0.193547	0.217448	0	0	0.0489776	0	0	0	0	0	0	0.00544195	0.0163259	0.122444	0	0	0
Brevibacterium	0	0	0	0.0122414	0	0.465401	0.134721	0.798526	0	0.0122429	0.142313	0.272878	0.673442	1.39603	4.98897	1.26117	0.269377	1.37204	0.514202	0.709914	1.39814	1.51034	0.122474	0.0857003	0.0244798	0	0.0857843	0.330761	0.0122564	0.110227	0.0980032	0.0244918	0.0894177	0.0956002	0	0.061222	0.0857108	0.159119	0.0490256	0	0	0	0	0.039453	0.0556865	0.19591	0	0	0
Ruminococcaceae	0.330477	0.379483	2.90477	0.550863	0.869246	1.1635	2.16779	1.03194	2.88131	0.0122429	1.22916	1.05733	0.318354	2.64511	2.15739	1.23668	1.86115	1.12704	1.38345	2.20318	1.61654	0.744311	0.0979792	0.0367287	0.0367197	2.06642	0.122549	0.0490016	0.0245128	0.28169	0.31851	0	0.303411	0.628987	0.0244888	0.208155	0.0122444	0.0734394	0.159333	0.0367332	0.232615	0	1.42209	0.241011	0.451371	0.269377	0.575698	1.18756	0.110186
Phascolarctobacterium	0.0122399	0	4.95159	0.0244828	0.146915	0.061237	0.0979792	0.184275	3.05297	0	0.853168	1.72013	0.19591	0.146951	0.29419	0.0367332	0.355088	0.147005	0	0.0367197	0.151575	0.127122	0.232701	0.612145	0.0979192	0.910209	0.171569	0.245008	0.416718	1.40845	0.31851	0.0734754	0.44867	0.422636	0	0.1102	0	0.0489596	0.735384	0.061222	0.195886	0.600049	1.94925	0.411216	0.635923	0.0367332	0.0612445	0	0
Flavonifractor	0	0	2.35323	0.061207	0.122429	0.110227	0.171464	0.34398	0.723394	0	0.388593	0.724918	0.061222	0.0612295	0.110321	0.0244888	0.0979552	0.134754	0	0	0.0612464	0.0507271	0.0489896	0.0244858	0.0489596	0.97171	0	0.245008	0.0490256	0.0489896	0.60027	0	0.203744	0.32654	0	0.208155	0.0122444	0	0.147077	0	0.244858	0.0367377	2.90548	0.39495	0.946332	0	0	0.342801	0
Gallicola	0.0244798	0.0367242	0	0.771208	0.37953	0.220453	1.84936	0.04914	0	0.0612145	0.339211	0.583571	0	0.367377	0.134837	0.0244888	0.710175	0.0735024	0.122429	0.526316	0.244891	0.260692	0.342927	0.722331	0.183599	0.0246002	1.26225	0.820777	1.80169	1.51868	0.196006	0.26941	0.714227	0.623868	0.391821	0.0857108	1.78768	0.257038	1.09082	0.0489776	0.0122429	0.293902	0	0.44091	0.607448	0.367332	0.0367467	0.0244858	0.0612145
Bacteroides	0	0.0734484	8.17502	0.0367242	0.514202	1.31047	0.440906	0.724816	6.91515	0	1.81907	3.05992	1.3224	0.808229	2.18191	0.061222	4.39574	0.62477	0.416259	4.30845	1.76487	1.71951	0.293938	1.43242	0.220318	7.13407	0.428922	0.30626	1.06631	1.48194	0.379762	0.232672	1.29766	2.10955	0.293866	0.563242	0.0489776	0.159119	2.76995	0.0367332	1.72625	0.47759	12.4923	2.06312	4.01659	0.1102	0.33072	0.0489716	0.0244858
Campylobacter	0	0	0.0735384	0	0.0122429	0.0857318	0.0244948	0.12285	0	0	0.0318858	0.0452559	0.061222	0	0.0245158	0	0	0	0	0.159119	0.0306071	0.0562819	0.0367422	0.0857003	0.146879	0.0123001	0.759804	0.0857528	0.0490256	0.061237	0.220507	0.26941	0.172736	0.222125	0	0.0244888	0	0	0	0	0.0122429	0	0	0.0040813	0.00865792	0.1102	2.33954	0.967189	1.64055
Faecalibacterium	0	0	6.61846	0.061207	0.318315	0.367422	0.146969	0.552826	3.80088	0	1.18661	2.22954	0.428554	0.538819	0.870311	0.134688	0.61222	0.392013	0	0.514076	0.436335	0.27235	0.171464	0.0979432	0.134639	2.47232	0.269608	0.134754	0.110308	0.183711	0.441014	0	0.401577	0.736971	0.0367332	0.624464	0.0734664	0.0611995	0.539282	0.1102	0.661117	0.0489836	7.58857	1.08267	2.45407	0.220399	0.159236	0	0
Clostridiales	0.171359	0.0122414	0.208359	0.734484	0.281587	0.502143	0.869565	0.27027	0.380088	0.0489716	0.347907	0.280772	0.146933	0.502082	1.71611	0.1102	1.00404	0.220507	0.575416	0.514076	0.59867	0.536616	0	0	0.0244798	0.110701	0	0	0	0	0	0	0.0135181	0.0350026	0.0979552	0.232644	1.9591	0.146879	0.747641	0.122444	0.0122429	0.330639	0.0735565	0.413678	0.619683	0.281621	0.159236	0.0734574	0.0734574
Salinicoccus	0.0122399	0	0	0	0.0367287	0.134721	0.0122474	0.41769	0	0	0.0613628	0.131913	0.489776	0.783737	3.86124	1.2122	0.404065	1.13929	0.391773	0.783354	1.13318	1.1457	0.0489896	0.0489716	0	0	0.0490196	0.0367512	0.0367692	0.0244948	0.0245008	0.0489836	0.031848	0.0193231	0	0	0	0	0	0	0	0	0	0	0	0	0	0	0
Janibacter	0	0	0	0	0	0.061237	0.0367422	0.12285	0	0	0.0220829	0.041252	0.159177	0.967426	4.25349	0.710175	0.159177	0.61252	0.183643	0.146879	0.899061	1.39115	0	0	0	0	0	0	0	0	0	0	0	0	0	0	0	0	0	0	0	0	0	0	0	0	0	0	0
Lachnospiraceae	0.232558	0.0489656	4.76774	0.465173	0.526445	0.685854	0.747091	3.56265	4.05836	0	1.50948	1.84654	0.538754	0.710262	1.85094	0.673442	0.759153	0.62477	0.0612145	0.208078	0.678327	0.535446	0.379669	0.171401	0.171359	4.94465	0.612745	0.637021	0.318667	0.342927	1.4333	0.0612295	0.907296	1.47117	0.0979552	0.550998	0.318354	0.391677	0.674102	0.318354	0.489716	0.342885	3.92301	0.789673	1.18632	0.257132	0.367467	0.75906	0
Ruminiclostridium_9	0	0	2.54933	0	0.134672	0.0979792	0.061237	0.282555	1.97401	0	0.509978	0.937274	0.208155	0.122459	0.441285	0.0367332	0.269377	0.110254	0	0.0367197	0.153123	0.147794	0.122474	0.110186	0	1.70972	0	0.110254	0.17159	0.208206	0.0980032	0.0122459	0.254268	0.516232	0	0.208155	0	0	0.0857948	0	0.220372	0	1.80213	0.257384	0.586379	0.0367332	0	0	0
Sutterella	0.0122399	0	1.29918	0	0.0244858	0.122474	0.0122474	0.110565	1.55714	0	0.313833	0.592148	0.0734664	0.0489836	0.0858053	0	0.281621	0	0	0.0244798	0.0642945	0.0941114	0	0	0	0.602706	0.0122549	0	0.0122564	0.0244948	0.0122504	0	0.0663963	0.188627	0	0.0489776	0	0.0367197	0.110308	0.0367332	0.0734574	0	5.35736	0.629284	1.77341	0	0.11024	0	0
Dietzia	0	0	0	0.0489656	0	0.0857318	0	0.0982801	0	0	0.0232977	0.0394105	0.318354	0.673524	0.956117	0.661198	0.159177	0.453265	0.146915	0.257038	0.453198	0.288259	0.0122474	0	0	0	0	0.0490016	0	0	0	0	0.0061249	0.0155492	0	0	0	0.110159	0	0	0	0.159197	0	0.0299284	0.0606395	0.0734664	0.0244978	0	0
Ruminococcaceae_UCG-005	0	0	1.99779	0.0367242	0.134672	0.0857318	0.0979792	0.331695	2.02305	0	0.470765	0.817461	0.1102	0.0979672	0.453543	0.183666	0.122444	0.269509	0	0.0611995	0.162316	0.142316	0.110227	0.0244858	0.0244798	0.836408	0.0490196	0.0367512	0.061282	0.122474	0.502266	0	0.176739	0.27393	0	0.183666	0.0244888	0.0367197	0.159333	0.0489776	0.0979432	0.0122459	4.02109	0.509385	1.31848	0.0489776	0	0	0
Alistipes	0	0	4.47359	0.0122414	0.183643	0.208206	0.0244948	0.31941	3.56793	0	0.878951	1.67323	0.146933	0.379623	0.747732	0.0489776	0.80813	0.183756	0	0.232558	0.318464	0.306309	0.0367422	0.0244858	0.0122399	8.10578	0.147059	0.0490016	0.220615	0.159216	0.232758	0.0244918	0.901239	2.53281	0.0122444	0.19591	0.0122444	0.0611995	0.808923	0.0244888	0.75906	0.0857213	3.24874	0.578726	1.05005	0.0367332	0.0244978	0	0
Cerasicoccus	0	0	0.0857948	0	0	0	0	0.02457	0.282001	0	0.0392366	0.089501	0	0	0	0	0	0	0	0	0	0	0.0367422	0.0244858	0.0611995	11.4268	0.0735294	0.0980032	0.17159	0.257195	0.441014	0.0122459	1.26028	3.5746	0	0	0	0	0	0	0	0	0	0	0	0	0	0	0
Rikenellaceae_RC9_gut_group	0.0122399	0	17.2815	0.061207	0.55093	0.538885	0.195958	0.4914	17.3001	0	3.64323	7.19639	0.465287	0.220426	1.10321	0.0489776	1.39586	0.367512	0	0.722154	0.540429	0.500435	0.306185	0.0979432	0.122399	13.0996	0.330882	0.31851	0.13482	0.428659	0.759525	0.122459	1.5721	4.05529	0.0122444	0.465287	0.0367332	0.0489596	0.992769	0.0122444	0.575416	0.0122459	4.74439	0.766699	1.53118	0.134688	0.183733	0	0
Petrimonas	0	0	0	0	0	0	0	0	0	0	0	0	0	2.54715	0	0	0	0	0	0	0.318393	0.900552	0	0	0	0	0	0	0	0	0	0	0	0	0	0	0	0	0	0	0	0	0	0	0	0	0	0	0
Terrisporobacter	0	0	0	0.563104	0.0612145	0.33068	0.171464	0.14742	0	0.220372	0.149425	0.184571	0.0122444	0	0	0	0	0	0	0	0.00153055	0.00432905	0	0	0	0	0.0122549	0.0735024	0	0.0734844	0.0367512	0	0.0195993	0.0306632	0	0	0	0.183599	0	0	0	0	0	0.0203998	0.0611995	0.061222	0	0.0244858	0
Micrococcales	0.0856793	0.257069	0	0.52638	0.391773	0.685854	0.820576	0.0982801	0	0	0.286561	0.304816	0.0122444	0.502082	0.183869	0.0734664	0.759153	0.196006	0.440744	0.930233	0.387225	0.330847	0.122474	0.991675	0.0611995	0.123001	1.45833	0.404263	1.47077	1.55542	0.196006	0.220426	0.660357	0.633881	0.293866	0.0979552	0.967307	0.0979192	0.514769	0.0367332	0.134672	0.0734754	0	0.2463	0.313274	0.0857108	0.208231	0.0612145	0.0612145
Rothia	0	0	0	0	0	0.0244948	0.0244948	0	0	0	0.00489896	0.0103279	0	0.159197	0	0	0	0	0	0	0.0198996	0.0562845	0.33068	0.110186	0.379437	0	0.0490196	0.0245008	0.0735384	0.0489896	0.0367512	0.0122459	0.106535	0.135104	1.06526	0.19591	0	0.0122399	0.367692	0.330599	0.355044	0.391869	0	0.302069	0.330949	0.342843	0.195982	5.39912	0.0367287
Facklamia	0.0122399	0	0	0.0489656	0.0244858	0.0122474	0.183711	0	0	0	0.028165	0.0568761	0.0489776	0.146951	0.0858053	0.061222	0.183666	0.122504	0.0244858	0.257038	0.116331	0.0776889	0.0734844	0.697845	0.0367197	0.0123001	1.71569	0.539018	0.91923	1.48194	0.110254	0.0979672	0.568444	0.628896	0	0.0367332	0.575487	0.0489596	0.13482	0	0	0.159197	0	0.106133	0.186103	0.0244888	0.0122489	0	0
Desulfovibrio	0	0	1.54431	0	0.0122429	0.122474	0.0122474	0.0614251	1.60618	0	0.335888	0.65452	0.220399	0.195934	0.171611	0.0122444	0.269377	0.0980032	0.0122429	0.0489596	0.128596	0.0992726	0	0	0	0.0369004	0	0	0	0	0.0245008	0	0.00614012	0.0132703	0	0	0	0	0	0	0	0	0	0	0	0.0244888	0.0122489	0	0
Trueperella	0	0.122414	0	0.220345	0.269344	0.171464	0.869565	0.02457	0	0.0244858	0.170219	0.265222	0	0.514328	0	0.0979552	1.07751	0.0122504	0.183643	1.10159	0.373409	0.473143	0	0.0612145	0	0	0.196078	0.0367512	0.0122564	0.355175	0	0	0.0661475	0.118363	0	0	0	0	0.061282	0	0	0	0	0.00680911	0.0204273	0.171422	0.0122489	0	0.0122429
Blautia	0	0	0.379949	0.0244828	0.0122429	0.269443	0.0734844	0.331695	0.220696	0	0.131199	0.152645	0.0489776	0.220426	0.551606	0.244888	0.514265	0.110254	0.0367287	0.0489596	0.222013	0.20746	0.0244948	0.0367287	0.110159	0.270603	0.0612745	0.171506	0.0367692	0.0122474	0.147005	0	0.0870787	0.0867717	0	0.0857108	0.159177	0.0856793	0.0735384	0.0979552	0.0367287	0.232672	0.159372	0.103426	0.0703919	0.1102	0.0367467	0.0244858	0
Fastidiosipila	0	0	0	0	0	0	0	0	0	0	0	0	0	0	0	0	0	0	0	0	0	0	0	0	0	0	0	0	0	0	0	0	0	0	0.538754	0.244888	0	0.0244798	3.08861	0.0979552	0.29383	0.95518	0.0858159	0.592168	0.984254	0	0	0	0
Streptococcus	0.0122399	0.0244828	0	0.146897	0.0122429	0.195958	0.0367422	0.02457	0	0.0489716	0.0502105	0.066682	0.0367332	0.183688	0.4658	0.183666	0.0734664	0.134754	0	0	0.134764	0.153092	0.0244948	0.0122429	0.0734394	0	0	0.0122504	0.0490256	0.0122474	0	0.0244918	0.0208192	0.0238333	0.171422	0.0489776	0.0489776	0.0244798	0.906974	0.134688	1.2855	0	0	0.291225	0.469673	0.244888	0.0489956	0.232615	0.0367287
Ruminococcaceae_UCG-014	0	0.0122414	3.89754	0.0367242	0.232615	0.269443	0.232701	1.19165	3.8254	0	0.969831	1.56422	0.41631	0.465344	1.06644	0.269377	0.41631	0.355262	0.0367287	0.146879	0.396581	0.307977	0.171464	0.134672	0.0979192	4.69865	0.0612745	0.232758	0.0857948	0.061237	0.514517	0	0.605828	1.44522	0	0.269377	0.0122444	0.0611995	0.245128	0.122444	0.0367287	0.0489836	2.77063	0.396303	0.895695	0.134688	0.0734934	0	0
Jeotgalicoccus	0	0	0	0.0367242	0	0.110227	0.0244948	0.4914	0	0	0.0662846	0.153347	0.208155	0.869459	1.82643	0.404065	0.122444	0.551268	0.0857003	0.269278	0.5421	0.578935	0.244948	0.232615	0.134639	0.098401	0.477941	0.771775	0.465743	0.489896	0.490016	0.122459	0.352843	0.219349	0	0.391821	0.208155	0.0979192	0.0857948	0	0.0122429	0.0612295	0.0245188	0.0979645	0.128417	0.0122444	0	0	0
Subdoligranulum	0	0	1.36046	0.0244828	0.0979432	0.220453	0.244948	0.46683	1.07896	0	0.349408	0.486584	0.19591	0.159197	0.29419	0.367332	0.30611	0.159255	0	0.0979192	0.197489	0.120619	0.244948	0.0857003	0.0367197	0.811808	0.0857843	0.208257	0.0490256	0.134721	0.392013	0.0244918	0.207347	0.241144	0	0.220399	0.159177	0.208078	0.232872	0.330599	0.232615	0.367377	1.47113	0.358027	0.430171	0.183666	0.11024	0.0122429	0
Oscillibacter	0	0.0244828	1.09082	0	0.0489716	0.0367422	0.0489896	0.110565	0.637567	0	0.199814	0.367589	0.0489776	0.0122459	0.147095	0.0489776	0.134688	0.0490016	0	0.0367197	0.0597132	0.0533848	0.061237	0.0244858	0	0.504305	0	0.0245008	0.0122564	0.0244948	0.0490016	0	0.0700281	0.153979	0	0.0734664	0	0	0.0367692	0.0367332	0.171401	0	0.600711	0.10212	0.195088	0.0244888	0	0	0
Mucispirillum	0	0	0.698615	0.0122414	0.0489716	0.0734844	0.122474	0.0614251	1.60618	0	0.262339	0.517084	0.636709	0.0244918	0.147095	0	0.0734664	0.0122504	0	0.146879	0.130111	0.213583	0	0	0	0.602706	0.0367647	0	0.0245128	0.600122	0.0980032	0	0.136211	0.247077	0	0.232644	0.0122444	0	0.392205	0	0.232615	0	2.24347	0.345909	0.726163	0.0122444	0.0734934	0	0
Anaerobiospirillum	0	0	0	0	0	0	0	0	0	0	0	0	0	0	0	0	0	0	0	0	0	0	0	0	0	0	0	0	0	0	0	0	0	0	0	0	0	0	0	0	0	0	0	0	0	0	0	0	0
Akkermansia	0	0	0.490256	0	0	0	0.0367422	0.036855	0.931829	0	0.149568	0.314052	0.061222	0	0.0612895	0	0.0979552	0	0	0.0367197	0.0321483	0.0381351	0.0244948	0	0	0.0246002	0.220588	0.0490016	0.0245128	0	0.0122504	0	0.0355448	0.0669843	0	0	0	0	0	0	0	0	0	0	0	0	0	0	0
Parasutterella	0	0	1.27467	0	0.0244858	0.0122474	0.061237	0.0614251	1.55714	0	0.29912	0.592827	0.061222	0.0489836	0.171611	0	0.159177	0.0245008	0	0.0244798	0.0612468	0.0677446	0.0122474	0.0489716	0.0122399	0.492005	0.0490196	0.0367512	0.0122564	0.0367422	0.0857528	0	0.0785986	0.147421	0	0	0	0	0.0245128	0	0.0734574	0	0.343263	0.049026	0.113024	0.0122444	0	0	0
Clostridiales_vadinBB60_group	0	0	4.36328	0	0.0367287	0.0979792	0.0367422	0.22113	6.81707	0	1.15729	2.40782	0.0122444	0	0.269674	0.0244888	0.0857108	0.0735024	0	0	0.0582025	0.0919024	0.0244948	0.0122429	0.0122399	5.21525	0.0612745	0.0490016	0.0245128	0.0734844	0.269509	0	0.574201	1.63257	0	0.342843	0	0	0.196102	0.0489776	0.452987	0	5.30832	0.705471	1.73431	0	0	0	0
Lachnoclostridium	0	0	0.563795	0	0.0122429	0.0244948	0.0122474	0.307125	0.514958	0	0.143486	0.229102	0.0122444	0.110213	0.4658	0.146933	0.257132	0.134754	0	0	0.140885	0.15872	0.0122474	0.0857003	0.0367197	0.885609	0.0245098	0.0857528	0.061282	0.061237	0.110254	0	0.136331	0.265602	0	0.0244888	0.0489776	0.0122399	0.17159	0.061222	0	0.0489836	0.331004	0.0776117	0.108449	0.0367332	0	0	0
Bacteroidales	0	0	1.12759	0	0.0612145	0.0489896	0	0.110565	0.723394	0	0.207175	0.392133	0	0.0367377	0.0735474	0	0	0	0	0	0.0137856	0.0273562	0.0367422	0.0244858	0	3.22263	0.0367647	0	0.0367692	0.110227	1.4823	0	0.494992	1.06193	0	0.575487	0	0	0.318667	0.061222	0.648874	0	6.81623	0.935609	2.22037	0.0979552	0.0122489	0	0
Fournierella	0.110159	0.0979312	0.404461	0.159138	0.0489716	0.220453	0.171464	0.036855	0.208436	0.0244858	0.148235	0.113873	0	0	0.0122579	0	0.134688	0	0	0.0122399	0.0198983	0.0467111	0.0367422	0	0.0979192	0.196802	0.0367647	0	0	0	0	0.0122459	0.0380474	0.0638529	2.77948	0.0979552	0.061222	0.0611995	0.0367692	0	0.0367287	0.0489836	0.894937	0.446364	0.918928	0.0734664	0.293974	0.281587	0.0244858
GCA-900066575	0	0	0.269641	0	0.0244858	0	0.0367422	0.19656	0.613046	0	0.114047	0.199735	0.0122444	0.0367377	0.0490316	0.0489776	0.0244888	0.0245008	0	0.0244798	0.0275576	0.0170142	0.0489896	0.0122429	0	0.701107	0.0122549	0	0	0.0367422	0.0735024	0	0.0884839	0.21672	0	0	0	0	0.0122564	0	0	0	0.539414	0.0612967	0.17934	0	0	0	0
Lawsonia	0	0	0	0	0	0	0	0	0	0	0	0	0	0	0	0	0	0	0	0	0	0	0	0	0	0	0	0	0	0	0	0	0	0	0	0	0	0	0	0	0	0	0	0	0	0	0	0	0
Eisenbergiella	0	0	1.00503	0	0.0244858	0.0489896	0	0.036855	0.40461	0	0.151997	0.324399	0.0122444	0.0367377	0.0367737	0.122444	0.0734664	0.110254	0	0.0734394	0.0581699	0.0442736	0.0122474	0.0122429	0	0.442804	0.0980392	0.0490016	0	0.0122474	0.061252	0	0.0687835	0.135392	0	0.0367332	0	0	0.0122564	0	0.0857003	0	0.441339	0.0640032	0.144376	0	0	0	0
Alloiococcus	0	0	0	0.0244828	0.0734574	0	0.0734844	0	0	0	0.0171425	0.0306535	0	0.110213	0.0367737	0	0.1102	0	0.0734574	0.0244798	0.0443904	0.047621	0.0122474	0.0244858	0.0122399	0.0123001	0	0.0980032	0.833435	0.56338	0.061252	0.0122459	0.162959	0.290787	0	0.0244888	0	0	0.0245128	0	0	0	0	0.00544462	0.0108038	0	0.0244978	0	0
Flavobacterium	0.0979192	0.0244828	0	0.0122414	0.122429	0.0122474	0.0489896	0.31941	0	0	0.063772	0.0995716	0.0489776	0.122459	0.171611	0.0734664	0.0244888	0.147005	0.0122429	0.0244798	0.0780912	0.0614304	0.0122474	0.0489716	0.0367197	0.147601	0.183824	0.0735024	0.13482	0.0367422	0.0490016	0	0.072343	0.0618861	0	0.0367332	0.0367332	0.0367197	0.159333	0.232644	0.0734574	0.0489836	0	0.0694004	0.0774635	0.0857108	0	0	0
Olsenella	0	0	0.367692	0.0122414	0.0244858	0.110227	0.0857318	0.2457	0.453654	0	0.129973	0.16756	0.0489776	0.0367377	0.196127	0.208155	0.19591	0.134754	0	0	0.102583	0.0909446	0.0244948	0.0122429	0.0489596	0.135301	0.0245098	0.0857528	0	0.061237	0.061252	0.0122459	0.0465996	0.0412905	0	0	0.0367332	0.0367197	0.061282	0.1102	0.0979432	0.0734754	0.20841	0.0694181	0.0648589	0.0734664	0.0367467	0	0
Fusobacteriaceae	0.257038	0.0856898	0	0.146897	0	0.061237	0	0	0	0.0367287	0.058759	0.0853507	0	0	0	0	0	0	0	0	0	0	0.0734844	0	0.0611995	0	0	0	0	0	0	0.0122459	0.014693	0.0281592	2.46112	0	0	0.293758	0	0	0	0.0489836	0.0735565	0.319714	0.808647	0	0.208231	0.0367287	0.0612145
Actinobacteria	0.0611995	0.0367242	0	0.159138	0.0979432	0.146969	0.367422	0.184275	0	0	0.105367	0.115251	0.0979552	0.159197	0.490316	0.183666	0.30611	0.0735024	0.0489716	0.146879	0.188325	0.145617	0	0	0	0	0.122549	0	0	0.0734844	0	0	0.0196033	0.042915	0	0	0.269377	0	0	0.220399	0.0489716	0	0	0.0598608	0.106822	0.0244888	0.0734934	0.0489716	0
Rikenellaceae	0	0	0.147077	0	0	0.0122474	0	0.036855	0.67435	0	0.0870529	0.211373	0.0244888	0	0.0245158	0	0.146933	0	0	0.0244798	0.0275521	0.0497368	0	0	0	0.455105	0	0	0	0	0.0122504	0	0.0467355	0.143538	0	0	0	0	0.0490256	0.0367332	0	0	0.269707	0.0394962	0.0883566	0	0	0	0
Lysinibacillus	0	0	0	0	0	0	0	0	0	0	0	0	0	0	0	0	0	0	0	0	0	0	0	0	0	0	0.759804	0	0	0.0367422	0	0	0.0796546	0.239259	0	0	0	0	0	0.0244888	0	0	0	0.00272098	0.00816293	0.1102	0.0244978	0	0.0367287
Cellulosilyticum	0.0244798	0	0	0.134655	0	0.061237	0.0979792	0	0	0.0489716	0.0367323	0.0482894	0	0	0	0	0	0	0.0489716	0	0.00612145	0.0173141	0.0489896	0	0	0	0.0245098	0	0	0.146969	0	0	0.0220468	0.0468329	0	0	0	0	0	0	0	0	0	0	0	0.1102	0.0244978	0.0244858	0
Gammaproteobacteria	0	0	0	0	0	0	0	0	0	0	0	0	0	0	0	0	0	0	0	0	0	0	0	0	0	0	0	0	0	0	0	0	0	0	0	0	0	0	0	0	0	0	0	0	0	0.0244888	0.0367467	0	0
Bacteria	0.0367197	0	0.0245128	0.0367242	0.0122429	0	0	0	0.0735655	0	0.0183765	0.0246817	0	0	0	0	0	0	0	0.0244798	0.00305998	0.00865492	0	0	0	0	0	0	0	0	0	0.0122459	0.00122459	0.00387249	0.661198	0.0367332	0	0.134639	0	0	0	0	0	0.0925077	0.217842	0	0.0612445	0.0244858	0
Bilophila	0	0.061207	0	0.0734484	0.0122429	0.0857318	0	0	0	0	0.023263	0.0353225	0	0.342885	0.0735474	0	0.061222	0.0367512	0.0122429	0.501836	0.128561	0.188166	0.0489896	0.208129	0	0.0615006	0	0.0122504	0.17159	0.220453	0.0367512	0.0367377	0.0796402	0.0862603	0.0122444	0	0	0.0122399	0.269641	0	0	0.0979672	0	0.0435658	0.0904998	0	0	0	0
Barnesiellaceae	0	0	1.33595	0	0.0244858	0.0244948	0	0.159705	1.54487	0	0.308951	0.600333	0	0	0.110321	0.0122444	0.0122444	0.0122504	0	0.0244798	0.0214425	0.0369202	0	0.0244858	0	1.83272	0.0490196	0	0	0	0.122504	0.0122459	0.204097	0.573533	0	0	0	0	0	0	0	0	0.0245188	0.00272431	0.00817294	0	0	0	0
Odoribacter	0	0	0.747641	0	0.0489716	0.0489896	0	0.04914	0.453654	0	0.13484	0.256074	0.0122444	0.0122459	0.0612895	0	0.0489776	0	0	0.0611995	0.0244946	0.0277761	0	0	0	0.0492005	0	0	0.061282	0	0	0.0367377	0.014722	0.0244005	0.0122444	0.0367332	0	0	0.196102	0	0.0489716	0	0.0735565	0.0408453	0.0639816	0	0	0	0
Fusicatenibacter	0	0	0.245128	0.0122414	0.0734574	0.0489896	0.061237	0.2457	0.110348	0	0.0797102	0.0947463	0.0489776	0.0979672	0.122579	0.0979552	0.0367332	0.122504	0	0.0489596	0.0719595	0.0446342	0.0244948	0.0857003	0.0367197	0.246002	0.0367647	0.0367512	0.0490256	0.061237	0.0122504	0	0.0588946	0.0700239	0	0.0367332	0	0	0	0.1102	0.0244858	0	0.306485	0.0531004	0.101642	0	0	0	0
Butyricicoccus	0	0	0.183846	0.0244828	0.0489716	0.0979792	0.0367422	0.0859951	0.122609	0	0.0600626	0.0615539	0.0734664	0.122459	0.330963	0.0979552	0.134688	0.0735024	0	0.0979192	0.116369	0.0958592	0	0.0244858	0.0244798	0.0738007	0.0367647	0.0122504	0.0367692	0.0122474	0.110254	0	0.0331052	0.0347137	0	0.0244888	0	0.0611995	0.0735384	0.0122444	0.110186	0.0612295	0.20841	0.0612552	0.066575	0	0.0489956	0	0
Mollicutes_RF39	0	0	1.20113	0.0122414	0.110186	0.122474	0.110227	0.39312	1.3487	0	0.329808	0.512939	0.0857108	0.159197	0.367737	0.134688	0.171422	0.0735024	0	0	0.124032	0.118187	0.0979792	0.0244858	0.0856793	2.52153	0.0367647	0.0857528	0	0.0367422	0.220507	0	0.310944	0.779419	0	0.0244888	0	0.0122399	0.110308	0.0979552	0.0244858	0.0122459	0.527155	0.0898753	0.168988	0.061222	0	0	0
Ruminiclostridium	0	0	0.661846	0	0.0122429	0	0	0.04914	0.613046	0	0.133627	0.266222	0.0244888	0.0489836	0.0490316	0	0	0.0245008	0	0	0.0183756	0.0217196	0	0	0	0.516605	0.0122549	0.0122504	0.0122564	0	0.0367512	0	0.0590118	0.161196	0	0.0244888	0.0122444	0.0122399	0.0122564	0	0.0489716	0	0.527155	0.0708173	0.17183	0	0	0	0
Synergistes	0	0	0.232872	0	0.0244858	0	0	0	0.122609	0	0.0379967	0.0784746	0	0	0.0612895	0	0.0122444	0.0122504	0	0	0.010723	0.0211678	0	0	0	0	0	0	0	0	0	0	0	0	0	0	0	0	0	0	0	0	0	0	0	0.0122444	0	0	0
Lachnospiraceae_NK4A136_group	0	0	0.17159	0	0.0122429	0	0	0.012285	0.196175	0	0.0392292	0.0766224	0.0244888	0.0122459	0.0122579	0.0367332	0.0244888	0.0245008	0	0	0.0168394	0.0129874	0.0122474	0	0	0.565806	0	0	0	0.0734844	0.061252	0	0.0712789	0.175952	0	0	0	0	0.0245128	0	0	0	0.134854	0.0177074	0.0446716	0	0	0	0
Barnesiella	0	0	1.48302	0.0122414	0.0612145	0.0122474	0.0367422	0.110565	3.88671	0	0.560274	1.25541	0.0979552	0	0.245158	0.0122444	0.318354	0.0980032	0	0.0367197	0.101054	0.119794	0	0	0	2.73063	0.0612745	0	0.0245128	0.0489896	0.122504	0	0.298791	0.855397	0	0	0	0	0.0857948	0.0244888	0.0122429	0.0122459	0.318745	0.0503908	0.104286	0	0	0	0
Lachnospiraceae_UCG-010	0	0	0.159333	0	0	0	0.0122474	0.012285	0.122609	0	0.0306475	0.0589994	0.0244888	0.0489836	0.0735474	0	0.0367332	0	0	0	0.0229691	0.0281247	0	0	0	0.110701	0	0	0	0	0.0122504	0	0.0122952	0.03479	0	0.0122444	0	0	0.0490256	0	0.0244858	0	0.0735565	0.0177014	0.0267944	0	0	0	0
Ruminococcaceae_NK4A214_group	0	0	0.232872	0	0.0367287	0.0122474	0	0.0737101	0.380088	0	0.0735646	0.129748	0	0	0.0858053	0.0489776	0.0367332	0	0	0	0.0214395	0.0325872	0	0	0	0.393604	0	0	0.0122564	0	0.0857528	0	0.0491613	0.123944	0	0	0	0	0.0122564	0	0.0122429	0	0.159372	0.0204302	0.0523726	0	0.0367467	0	0
Muribaculaceae	0	0	1.07856	0	0	0.0367422	0.0244948	0.036855	1.29966	0	0.247631	0.499166	0.1102	0	0.196127	0.0489776	0.0244888	0.0490016	0	0	0.0535993	0.0686879	0	0	0	0.332103	0	0	0	0	0	0	0.0332103	0.10502	0	0.0489776	0	0	0.232872	0	0.0367287	0	0.294226	0.0680893	0.113369	0	0	0	0
Mitochondria	0	0	0	0.122414	0	0	0.0122474	0.04914	0	0.0489716	0.0232773	0.0401799	0.0244888	0	0	0.0122444	0	0.061252	0	0	0.0122481	0.0217167	0.0367422	0.122429	0.0122399	0	0	0.0857528	0.0245128	0.0122474	0.0980032	0	0.0391927	0.0457493	0.0122444	0.19591	0.0979552	0.0734394	0.061282	0.183666	0.0367287	0.0489836	0.061297	0.085723	0.0636179	0.134688	0	0.110186	0.0857003
Christensenellaceae_R-7_group	0	0.0122414	0.453487	0	0.0367287	0.0244948	0.0122474	0.184275	0.67435	0	0.139782	0.235988	0.0489776	0.0612295	0.0980633	0.0244888	0.0979552	0.110254	0	0	0.055121	0.0444144	0.110227	0	0.171359	0.725707	0.0245098	0.0367512	0.0245128	0.0489896	0.159255	0	0.130131	0.218362	0	0	0	0	0.0980512	0	0.0979432	0.134705	0.514895	0.0939549	0.166966	0	0	0	0
Ruminiclostridium_5	0	0	0.894717	0	0	0.061237	0.0489896	0.14742	0.453654	0	0.160602	0.293688	0.061222	0.0979672	0.0367737	0.0367332	0.0489776	0.110254	0	0	0.0489909	0.0403575	0.0244948	0.0244858	0	0.393604	0.0122549	0.0490016	0.0245128	0.061237	0.0367512	0	0.0626342	0.11792	0	0.0122444	0.0122444	0	0	0	0.0244858	0	0.355523	0.0449442	0.116788	0.0122444	0	0	0
Negativibacillus	0	0	0.110308	0	0	0.0244948	0.0244948	0.036855	0.183914	0	0.0380066	0.0615587	0.0367332	0.0244918	0.122579	0	0	0.0735024	0	0	0.0321633	0.0448833	0	0	0.0244798	0.098401	0.0122549	0	0	0	0.0122504	0.0122459	0.0159632	0.0301551	0	0.0122444	0	0	0	0	0.0367287	0	0.110335	0.0177009	0.036832	0.0122444	0.0122489	0	0
Ruminococcaceae_UCG-010	0	0	1.1521	0	0.0367287	0.0122474	0	0.0737101	1.48357	0	0.275836	0.555217	0	0.0122459	0.0245158	0	0	0.0367512	0	0	0.00918911	0.0142734	0	0	0	0.750308	0	0	0	0	0.0490016	0	0.0799309	0.236049	0	0.061222	0	0	0.0980512	0	0.0244858	0	0.478117	0.0735418	0.155677	0	0	0	0
Intestinimonas	0	0	0.30641	0	0	0	0.0122474	0.0982801	0.208436	0	0.0625373	0.109561	0	0	0.0735474	0	0.061222	0	0.0612145	0	0.024498	0.0340239	0.0122474	0.0122429	0	0.110701	0	0	0	0	0.0367512	0	0.0171943	0.0348789	0	0	0	0	0.0245128	0	0	0	0.294226	0.0354154	0.0973919	0	0.0122489	0	0
Prevotellaceae	0	0	0	0	0	0	0	0	0	0	0	0	0	0	0	0	0	0	0	0	0	0	0	0	0	0	0	0	0	0	0	0	0	0	0	0	0	0	0	0	0	0	0	0	0	0	0	0	0
Succinatimonas	0	0	0.257384	0	0	0	0	0	0	0	0.0257384	0.0813921	0	0	0	0	0	0	0	0	0	0	0	0	0	0	0	0	0	0	0	0	0	0	0	0	0	0	0	0	0	0	0	0	0	0	0	0	0
Tyzzerella	0	0	0.13482	0	0.0244858	0.0122474	0	0.036855	0.122609	0	0.0331018	0.0520258	0	0	0.0735474	0	0.0122444	0.0245008	0	0	0.0137866	0.0257429	0	0.0489716	0	0.098401	0	0	0.061282	0.0122474	0	0	0.0220902	0.0351294	0.183666	0.0122444	0	0	0	0	0	0	0.061297	0.0285786	0.0615323	0	0	0.0489716	0
WCHB1-41	0	0	0.404461	0	0.0122429	0.0122474	0	0.02457	0.478176	0	0.0931697	0.184493	0.0244888	0.0244918	0.490316	0.0244888	0	0.0367512	0	0	0.0750671	0.168387	0	0	0	0	0	0	0	0	0	0	0	0	0	0	0	0	0	0	0	0	0	0	0	0.061222	0.0244978	0	0
Faecalitalea	0	0	0.269641	0	0	0	0.0122474	0.036855	0.0367827	0	0.0355526	0.0836179	0.0244888	0	0.0612895	0.0244888	0.0122444	0.0490016	0	0	0.0214391	0.0233905	0	0	0	0.135301	0	0.0490016	0.637333	0.0122474	0.0490016	0	0.0882885	0.197626	0.0367332	0	0.0122444	0.0244798	0	0.0244888	0	0.0122459	0.0122594	0.0136057	0.0129056	0.0122444	0	0	0
Butyricimonas	0	0.0367242	0	0	0	0.404164	0.0244948	0	0.0245218	0	0.0489905	0.125564	0	0.747	0.257416	0	0.0244888	0.0122504	0.0489716	1.50551	0.324454	0.541401	0.0122474	0.477473	0.0244798	0.270603	0	0.0367512	1.44626	2.10655	0.147005	0.171443	0.469281	0.721209	0	0	0	0.0122399	0.147077	0	0.0244858	0.0734754	0.502636	0.0844349	0.164415	0.0489776	0.0734934	0	0
Sellimonas	0	0	0.17159	0	0.0734574	0.0244948	0.0489896	0.19656	0.13487	0	0.0649962	0.0763179	0.0367332	0.0489836	0.220642	0.0122444	0.0244888	0.0122504	0	0	0.0444178	0.0732392	0.0367422	0.0244858	0.0367197	0.172202	0.0122549	0.061252	0.0490256	0.0244948	0.061252	0	0.0478429	0.0479806	0	0.0734664	0	0.0244798	0.0245128	0	0.0244858	0.0244918	0.0735565	0.0272214	0.0285883	0	0	0	0
Anaerosporobacter	0	0	0	0.0122414	0	0.33068	0.0979792	0	0	0.0367287	0.0477629	0.104155	0	0	0	0	0	0	0	0	0	0	0	0	0	0	0	0	0	0	0	0	0	0	0	0	0	0	0	0	0	0	0	0	0	0.0122444	0	0	0
Corynebacterium	0	0	0	0	0	0	0	0	0	0.0734574	0.00734574	0.0232293	0	0.134705	0	0.134688	0.0244888	0.0857528	0.0612145	0	0.0551062	0.0581787	0	0	0	0	0	0	0.0122564	0	0.0122504	0	0.00245068	0.00516649	0.41631	0.134688	0	0.0244798	0.710871	0	1.10186	0.159197	0	0.283045	0.38984	0.134688	0.183733	0.783546	0.0367287
Coriobacteriales_Incertae_Sedis	0.0122399	0	0.122564	0.0122414	0.0734574	0.0489896	0.0734844	0.27027	0.159392	0	0.0772639	0.0864563	0.0244888	0	0.147095	0.061222	0.122444	0.061252	0	0	0.0520627	0.057377	0.0489896	0.0244858	0.0611995	0.172202	0.0735294	0.110254	0.0857948	0.0489896	0.147005	0	0.0772449	0.0534002	0	0.0122444	0.0367332	0.0367197	0.0245128	0.061222	0	0.0979672	0.0858159	0.0394683	0.0355998	0.0367332	0.0489956	0.0122429	0
F082	0	0	0	0	0	0	0	0	0	0	0	0	0	0	0	0	0	0	0	0	0	0	0	0	0	0.0123001	0	0	0	0.0122474	0.0122504	0	0.00367979	0.00592504	0	0	0	0	0	0	0	0	0	0	0	0	0	0	0
Actinomycetaceae	0	0	0	0	0	0	0	0	0	0	0	0	0	0	0.159353	0	0	0	0	0	0.0199191	0.0563397	0	0	0	0	0	0	0	0	0	0	0	0	0.171422	0.0367332	0.257132	0	0.30641	0.220399	0	0.146951	0	0.126561	0.120805	0	0	0	0
Enterobacteriaceae	0	0.0979312	0	0	0	0.0367422	0	0	0	0	0.0134673	0.0318448	0	0	0	0	0	0	0.0244858	0	0.00306072	0.00865704	0	0	0	0	0	0	0	0	0	0	0	0	0	0	0	0	0	0.0489776	0	0.0367377	0	0.00952392	0.0191446	0	0	0	0
Bifidobacterium	0	0	0.0735384	0	0.0612145	0.0489896	0	0.110565	0.0367827	0	0.033109	0.0396801	0.0122444	0.0367377	0.0245158	0.0734664	0.061222	0.0245008	0	0	0.0290859	0.0269349	0.0367422	0.0122429	0	0.0738007	0	0	0	0.0122474	0.0122504	0.0612295	0.0208513	0.027178	0	0.0122444	0.0489776	0.0244798	0	0.0244888	0.0244858	0.0612295	0.122594	0.0353889	0.0384939	0.0244888	0.0367467	0	0
Ruminococcaceae_UCG-008	0	0	0	0	0	0.0122474	0.0122474	0.012285	0.0735655	0	0.0110345	0.0227185	0.0122444	0	0.0735474	0	0	0.0122504	0.0367287	0	0.0168464	0.0261529	0	0	0.0244798	0.233702	0.0367647	0.0245008	0.0367692	0.061237	0.0122504	0	0.0429704	0.0698852	0	0.0122444	0	0	0	0	0	0	0.0980753	0.0122577	0.0324353	0	0	0	0
Oribacterium	0	0	0	0	0	0	0	0	0	0	0	0	0	0	0	0	0	0	0	0	0	0	0	0	0	0.0369004	0	0	0	0	0	0	0.00369004	0.0116689	0	0	0	0	0	0	0	0.0122459	0	0.00136066	0.00408197	0	0	0	0
UBA1819	0	0	0.13482	0	0	0.0122474	0	0	0.26974	0	0.0416808	0.0905007	0	0	0	0	0.0489776	0	0	0	0.0061222	0.0173162	0	0	0	0.0738007	0	0	0	0	0.0245008	0	0.00983015	0.0237593	0	0	0	0	0.0122564	0	0	0	0.257448	0.0299671	0.0854014	0	0	0	0
Megamonas	0	0.0367242	0.257384	0.0122414	0.0244858	0.0734844	0.0122474	0.0859951	0.0490436	0	0.0551606	0.0769331	0.0244888	0.0244918	0.0367737	0.0244888	0.269377	0.0122504	0	0	0.0489838	0.0899763	0.0244948	0	0	0.0123001	0	0	0	0	0	0	0.00367949	0.00827245	0	0	0	0	0	0	0	0	0	0	0	0	0.0244978	0	0
Alloprevotella	0	0	0	0	0	0	0	0	0	0	0	0	0	0	0	0	0	0	0	0	0	0	0	0	0	0	0	0	0	0	0	0	0	0	0	0	0	0	0	0	0	0	0	0	0	0.0122444	0	0	0
CHKCI001	0.0244798	0	0	0.0734484	0	0.0244948	0	0.04914	0	0	0.0171563	0.02596	0	0	0	0	0	0	0	0	0	0	0	0	0	0	0	0	0	0.0122474	0	0	0.00122474	0.00387297	0.232644	0	0	0	0	0	0	0.0367377	0	0.0299313	0.076982	0.0122444	0.0489956	0.29383	0
Faecalicoccus	0	0	0.183846	0	0.0244858	0.0489896	0.0244948	0.0982801	0.0980873	0	0.0478184	0.0612944	0.0244888	0.0489836	0.0245158	0.0367332	0.0489776	0.0245008	0	0	0.026025	0.0190118	0.0122474	0	0.0122399	0.0123001	0	0.0122504	0	0	0	0	0.00490378	0.00633078	0	0	0.0122444	0.0244798	0	0	0	0.0244918	0	0.00680178	0.0107973	0.0244888	0	0	0
Rhodoluna	0.0367197	0	0	0	0.0612145	0	0	0.0614251	0	0	0.0159359	0.0265184	0.061222	0.0122459	0.0735474	0.0244888	0	0.0490016	0	0	0.0275632	0.0298337	0	0.0244858	0	0.0492005	0.0735294	0.0490016	0.0245128	0	0.0367512	0.0122459	0.0269727	0.0250648	0	0.0489776	0	0.0244798	0.0367692	0.0979552	0.0612145	0	0	0.0299329	0.0346927	0.0244888	0	0	0
Lactobacillales	0	0.0122414	0.061282	0.183621	0.0489716	0.0122474	0.0122474	0	0.0245218	0.134672	0.0489805	0.0624208	0.0367332	0	0	0	0.0122444	0	0	0	0.0061222	0.0130898	0	0	0	0	0.0367647	0	0	0	0	0.0612295	0.00979942	0.0214487	0.220399	0	0.171422	0.220318	0	0	0	0.0244918	0	0.0707368	0.101284	0	0	0	0
Pygmaiobacter	0	0.0122414	0.379949	0	0.0122429	0.0489896	0	0.04914	0.0980873	0	0.060065	0.116913	0	0	0.147095	0	0.0122444	0.0245008	0	0.0367197	0.02757	0.0502204	0	0	0	0.270603	0	0.0122504	0	0.0244948	0.0122504	0	0.0319598	0.0842692	0	0	0	0	0.0367692	0	0	0	0.465858	0.0558474	0.154234	0	0	0	0
Tessaracoccus	0	0.0122414	0	0.061207	0	0.0122474	0.134721	0	0	0	0.0220417	0.0438908	0	0.146951	0	0	0.0122444	0	0.0122429	0.110159	0.0351996	0.0586969	0.0122474	0.0367287	0.0122399	0	0.269608	0.183756	0.281897	0.379669	0	0.0857213	0.126187	0.141357	0	0	0.0734664	0	0.0490256	0	0	0	0	0.0136102	0.0276895	0	0	0	0
S50_wastewater-sludge_group	0	0	0.710871	0	0.0122429	0.0367422	0.0122474	0.02457	0.686611	0	0.148329	0.290405	0.0367332	0.0122459	0.0858053	0	0.0489776	0	0	0	0.0229703	0.0317121	0	0	0	0	0	0.0122504	0	0	0	0	0.00122504	0.00387392	0	0	0	0	0	0	0	0	0	0	0	0	0	0	0
Atopostipes	0	0	0	0.0244828	0	0	0.367422	0	0	0	0.0391905	0.115585	0	0	0.0245158	0	0.122444	0	0	0.0856793	0.0290799	0.0480615	0	0	0	0	0.0735294	0.0490016	0.110308	0.110227	0	0	0.0343065	0.0475582	0	0	0	0	0	0	0	0	0	0	0	0.0122444	0	0	0
Elusimicrobium	0	0	0.551538	0	0.0122429	0.0122474	0.0244948	0.012285	0.613046	0	0.122585	0.242853	0.061222	0.0979672	0.0490316	0	0.0367332	0.0735024	0	0	0.039807	0.0374641	0	0	0	0	0	0	0	0	0	0	0	0	0	0	0	0.0244798	0	0	0	0	0	0.00271998	0.00815993	0	0	0	0
Firmicutes	0	0	0.0490256	0.0367242	0	0.0734844	0.061237	0	0.0122609	0	0.0232732	0.0291281	0.134688	0.0489836	0.208384	0.0489776	0.0734664	0.0122504	0.281587	0.146879	0.119402	0.0915894	0	0	0	0	0	0	0	0	0	0	0	0	0	0	0	0	0	0	0	0	0	0	0	0	0.0367467	0	0
Merdibacter	0	0	0.17159	0	0.0122429	0	0	0.0982801	0.0735655	0	0.0355678	0.0596406	0	0	0.0735474	0	0	0.0367512	0	0	0.0137873	0.0273578	0	0.0122429	0	0.098401	0.0245098	0	0	0	0.0122504	0	0.0147404	0.0305699	0	0	0	0	0.110308	0	0	0	0.257448	0.0408617	0.0890365	0	0	0	0
Enterococcaceae	0	0	0	0	0	0	0.0122474	0	0	0	0.00122474	0.00387297	0.0857108	0	0	0	0.0367332	0	0	0	0.0153055	0.0312172	0	0	0	0	0	0	0.0122564	0	0	0	0.00122564	0.00387582	0	0	0	0	0	0	0	0.0122459	0	0.00136066	0.00408197	0	0	0.0122429	0
Family_XIII	0	0	0.0122564	0	0.0122429	0	0	0.02457	0.0367827	0	0.00858521	0.0129945	0.0122444	0	0.208384	0.0122444	0.061222	0.0245008	0	0	0.0398245	0.0710979	0	0	0	0.0615006	0	0.0122504	0	0.0244948	0.0245008	0	0.0122747	0.0200721	0	0	0	0	0.0245128	0	0	0	0	0.00272365	0.00817094	0.0122444	0	0	0
Paenibacillus	0	0	0	0	0	0	0	0	0	0	0	0	0	0	0	0	0	0	0	0	0	0	0	0	0	0	0	0	0	0	0	0	0	0	0	0	0	0	0	0	0	0	0	0	0	0.41631	0	0	0.0367287
Oscillospira	0	0	0	0	0	0.0367422	0	0	0.0367827	0	0.00735249	0.0155004	0	0	0	0	0	0	0	0	0	0	0	0	0	0.172202	0.0122549	0.0245008	0.0122564	0	0	0	0.0221214	0.0533964	0	0	0	0	0	0	0	0	0.061297	0.00681078	0.0204323	0	0	0	0
Prevotellaceae_UCG-001	0	0	2.37774	0	0.0857003	0.183711	0.0244948	0.19656	3.01618	0	0.588439	1.12392	0.0244888	0.0122459	0.0367737	0	0.0857108	0	0	0.0489596	0.0260224	0.0303033	0.0244948	0	0	0.0246002	0	0	0	0	0	0	0.0049095	0.0103502	0	0	0	0	0	0	0	0	0	0	0	0	0	0	0
Family_XIII_UCG-001	0	0	0.0857948	0	0	0	0	0.012285	0.122609	0	0.0220689	0.0443149	0	0	0.0245158	0	0.0244888	0.0490016	0	0.0244798	0.0153108	0.0182279	0	0	0	0.147601	0	0	0	0	0.0122504	0	0.0159852	0.0464052	0	0	0	0	0	0	0	0	0.0245188	0.00272431	0.00817294	0	0	0	0
Dielma	0	0	0.0122564	0	0	0	0	0	0.0122609	0	0.00245173	0.0051687	0	0	0	0	0	0	0	0	0	0	0	0	0	0	0	0	0	0	0	0	0	0	0	0	0	0	0	0	0	0	0.0367782	0.00408647	0.0122594	0	0	0	0
Intestinibacter	0	0	0	0	0	0	0	0	0	0	0	0	0	0	0	0	0	0	0	0	0	0	0	0	0	0	0	0	0	0	0	0	0	0	0	0	0	0	0	0	0	0	0	0	0	0	0	0	0
Parabacteroides	0	0	0.857948	0	0.0612145	0.0122474	0	0.04914	0.392349	0	0.13729	0.280444	0	0.0489836	0.220642	0.0367332	0	0.0245008	0	0	0.0413575	0.0749748	0.0489896	0	0	0.0123001	0	0.0122504	0.17159	0.575628	0.0122504	0.183688	0.10167	0.180744	0.0122444	0	0	0	0.122564	0	0.0244858	0	0.159372	0.0354074	0.0611226	0	0	0	0
Pseudoflavonifractor	0	0.0244828	0.159333	0	0	0	0	0	0.0858264	0	0.0269642	0.053833	0	0	0	0	0.0122444	0	0	0.0122399	0.00306054	0.00566701	0	0	0	0.0861009	0	0	0	0	0	0	0.00861009	0.0272275	0	0	0	0	0.0122564	0	0.0367287	0	0.20841	0.0285995	0.0685315	0	0.0244978	0	0
Veillonellaceae	0	0	0	0	0	0	0	0	0	0	0	0	0	0	0	0	0	0.0122504	0	0	0.0015313	0.00433117	0	0	0	0.295203	0.0122549	0	0	0	0.0490016	0	0.0356459	0.0924901	0	0.0122444	0	0	0.0122564	0	0.0244858	0	0.122594	0.0190645	0.0397774	0	0	0.0122429	0
Rhodospirillales	0	0	0.0245128	0	0.0122429	0	0	0	0.711133	0	0.0747889	0.223738	0	0	0.0122579	0	0	0	0	0	0.00153224	0.00433382	0	0	0.0122399	0.541205	0.0122549	0.0245008	0.0245128	0.0122474	0.0367512	0	0.0663712	0.167283	0	0.0244888	0	0.0122399	0.0245128	0	0.0244858	0	1.40983	0.166173	0.46651	0	0.0122489	0	0
Intrasporangiaceae	0	0	0	0	0	0	0	0	0	0	0	0	0	0	0.208384	0	0	0	0	0	0.0260481	0.073675	0	0	0	0	0	0	0	0	0	0	0	0	0	0	0	0	0	0	0	0	0	0	0	0	0	0	0
Ruminococcaceae_UCG-009	0	0	0.0980512	0	0	0	0.0122474	0.012285	0.110348	0	0.0232932	0.0430322	0	0	0.0122579	0	0	0.0857528	0	0	0.0122513	0.0300072	0	0	0	0.295203	0.0122549	0	0.0490256	0.0122474	0.061252	0.0122459	0.0442229	0.090795	0	0.0244888	0	0	0.0245128	0	0	0	0.061297	0.0122554	0.0212313	0	0	0	0
Varibaculum	0	0	0	0	0	0	0	0	0	0	0	0	0	0	0	0	0	0	0	0	0	0	0	0	0	0	0	0	0	0	0	0	0	0	0	0	0	0	0	0	0	0	0	0	0	0	0	0	0
Marvinbryantia	0	0	0.245128	0	0.0244858	0.0489896	0.0367422	0.159705	0.159392	0	0.0674443	0.0881044	0	0.0857213	0.110321	0	0.0122444	0.0735024	0	0	0.0352237	0.0465154	0	0	0.0489596	0.110701	0	0.0122504	0	0.0489896	0.0367512	0	0.0257652	0.0363838	0	0	0.0367332	0.0244798	0.0245128	0.0734664	0	0.0122459	0.0245188	0.021773	0.0235355	0.0122444	0	0	0
Eggerthellaceae	0.0122399	0	0.0490256	0	0	0.0489896	0.0489896	0.135135	0.147131	0	0.0441511	0.0555469	0	0	0.0367737	0.061222	0.0857108	0.0367512	0	0	0.0275572	0.0332141	0	0	0.0489596	0.0123001	0.0245098	0	0.0245128	0.0122474	0.0245008	0	0.0147031	0.0161191	0	0	0	0	0	0	0	0.0122459	0.0122594	0.00272281	0.00540291	0.0122444	0.0612445	0	0
Candidatus_Saccharimonas	0	0	0.0490256	0	0	0.0244948	0	0.012285	0.0490436	0	0.0134849	0.0203887	0	0.0122459	0	0	0.061222	0	0	0	0.00918349	0.0214589	0	0	0	0.307503	0.0122549	0.0245008	0	0	0.0122504	0	0.0356509	0.095887	0	0	0	0	0	0.0734664	0	0	0.0245188	0.0108872	0.0248286	0	0	0	0
Enorma	0.0122399	0	0.13482	0	0.0122429	0.0367422	0.0244948	0.12285	0.0122609	0	0.0355651	0.0505744	0	0.0367377	0.0367737	0.0857108	0.0367332	0.0490016	0	0	0.0306196	0.0299959	0	0	0	0.0738007	0	0.0367512	0	0	0	0	0.0110552	0.0248887	0	0	0.0122444	0	0.0245128	0	0	0.0367377	0.061297	0.0149769	0.0219061	0.061222	0	0	0
Parvibacter	0	0	0.061282	0	0	0	0	0	0	0	0.0061282	0.0193791	0	0	0.0122579	0	0	0.0245008	0	0	0.00459484	0.00911549	0	0	0	0.0369004	0	0.0367512	0	0.0244948	0	0	0.00981464	0.0161555	0	0.0244888	0.0244888	0.0367197	0.0367692	0	0	0.0122459	0.0858159	0.0245031	0.0274099	0	0	0	0
GCA-900066225	0	0	0.122564	0	0	0	0	0	0.110348	0	0.0232912	0.0491866	0	0	0.0367737	0	0	0	0	0	0.00459671	0.0130015	0	0	0	0.0738007	0	0	0	0	0.0245008	0	0.00983015	0.0237593	0	0	0	0	0.0122564	0	0	0	0.20841	0.0245185	0.0690783	0	0	0	0
Proteus	0	0	0	0	0	0	0	0	0	0	0	0	0	0	0	0	0	0	0	0	0	0	0.0244948	1.04065	0	0	0	0.061252	0.0980512	0	0	0	0.122444	0.324377	0	0	0	0	0	0	0	0	0	0	0	0	0	0	0
Epulopiscium	0	0	0	0	0	0	0.0244948	0	0	0.0122429	0.00367377	0.00826584	0	0	0	0	0	0	0	0	0	0	0.0122474	0	0	0	0	0	0.0245128	0.0489896	0	0	0.00857498	0.0163828	0	0	0	0	0	0	0	0	0	0	0	0.0122444	0	0	0
Ruminococcaceae_UCG-013	0	0	0.294154	0	0	0.0244948	0	0.036855	0.343306	0	0.0698809	0.132292	0.061222	0	0.0980633	0	0	0.0490016	0	0	0.0260359	0.0384388	0	0	0.0122399	0.467405	0	0.061252	0	0	0.061252	0.0244918	0.062664	0.144319	0	0	0.0122444	0	0.0122564	0.0244888	0.0122429	0	0.110335	0.019063	0.035272	0	0	0	0
Bacilli	0	0	0	0	0	0.0489896	0	0.012285	0	0	0.00612746	0.0155472	0	0.159197	0	0	0	0	0.110186	0.0979192	0.0459127	0.0656929	0	0	0	0	0	0	0	0	0	0	0	0	0	0	0	0	0	0	0	0	0	0	0	0	0	0	0
Megasphaera	0	0	0	0	0	0	0	0	0	0	0	0	0	0	0	0	0	0	0	0	0	0	0	0	0	0	0	0	0	0	0	0	0	0	0	0	0	0	0	0	0	0	0	0	0	0	0	0	0
Ruania	0	0	0	0	0	0	0	0	0	0	0	0	0	0	0.0612895	0	0	0.0122504	0.0489716	0.0122399	0.0168439	0.0244504	0	0	0	0	0	0	0	0	0	0	0	0	0	0	0	0	0	0	0	0	0	0	0	0	0	0	0
Ruminococcaceae_UCG-004	0	0	0	0	0	0.0244948	0	0.04914	0.0490436	0	0.0122678	0.0208567	0	0.0367377	0.0490316	0	0.0244888	0.061252	0	0	0.0214388	0.0251518	0	0	0	0.098401	0	0.0245008	0.0122564	0	0.0122504	0	0.0147409	0.0305694	0	0	0	0	0	0	0	0	0	0	0	0	0	0	0
Paraprevotella	0	0	0	0	0	0	0	0	0	0	0	0	0	0	0	0	0	0	0	0	0	0	0	0	0	0	0	0	0	0	0	0	0	0	0	0	0	0	0	0	0	0.0244918	0.110335	0.0149807	0.0366637	0.0122444	0.0244978	0	0
Enhydrobacter	0	0	0	0.0122414	0.0122429	0	0.0122474	0.036855	0	0	0.00735867	0.0118628	0	0	0	0.0367332	0	0.0245008	0	0.0122399	0.00918424	0.014266	0	0	0	0.172202	0	0	0	0	0	0	0.0172202	0.054455	0	0	0	0	0	0.0244888	0.0244858	0.0122459	0	0.00680228	0.010798	0	0.0122489	0	0
Sphingobacterium	0	0	0	0	0	0	0	0	0	0	0	0	1.11424	0.220426	0.110321	0.0489776	0	0.0857528	0.0489716	0.0734394	0.212766	0.36988	0	0	0	0	0	0	0	0	0	0	0	0	0	0	0	0	0	0	0	0	0	0	0	0	0	0	0
Lactococcus	0	0	0	0	0	0	0	0	0	0	0	0	0	0	0	0	0	0	0	0	0	0	0	0	0	0	0	0	0	0	0	0	0	0	0	0	0	0	0	0	0.195886	0	0	0.0217652	0.0652955	0	0	0	0
Cutibacterium	0	0	0	0.0367242	0.0244858	0.0122474	0.0122474	0.110565	0	0	0.019627	0.0343522	0.0367332	0.0244918	0	0.0367332	0	0.0245008	0.0367287	0	0.0198985	0.0172387	0	0	0	0	0.0122549	0	0.0245128	0	0.0367512	0.0122459	0.00857648	0.0129791	0.0122444	0	0.0122444	0	0	0	0.0244858	0.0122459	0	0.00680228	0.00889472	0	0.122489	0.0122429	0
Shuttleworthia	0	0	0.0122564	0	0	0	0	0.0614251	0.0490436	0	0.0122725	0.0231478	0	0	0.0612895	0	0	0.0245008	0	0	0.0107238	0.0221575	0	0	0	0.0861009	0	0	0.0122564	0.0244948	0.0122504	0	0.0135102	0.0268502	0	0	0	0	0	0	0	0	0.0245188	0.00272431	0.00817294	0	0	0	0
Asaccharospora	0	0	0	0	0	0.0122474	0	0	0	0	0.00122474	0.00387297	0.0489776	0	0	0	0	0	0	0	0.0061222	0.0173162	0	0	0	0	0	0	0.0122564	0	0	0.0244918	0.00367482	0.00826656	0	0	0	0	0	0	0	0	0	0	0	0	0	0	0
Victivallaceae	0	0	0.122564	0	0	0	0	0	0.380088	0	0.0502652	0.122122	0	0	0	0	0	0	0	0	0	0	0	0	0	0.774908	0	0	0	0.0122474	0.0245008	0	0.0811656	0.243893	0	0	0	0	0	0	0	0	0	0	0	0	0	0	0
Coprobacter	0	0	0.245128	0	0	0	0.0367422	0.04914	0.551741	0	0.0882751	0.179612	0.0367332	0	0.0735474	0	0.0244888	0	0	0.0367197	0.0214361	0.0268076	0	0	0	0	0	0	0	0	0	0	0	0	0	0.0734664	0	0	0.0367692	0	0.0122429	0	0.183891	0.0340411	0.0615284	0	0	0	0
Lacticigenium	0	0	0	0	0	0	0	0	0	0	0	0	0	0	0	0	0	0	0	0	0	0	0	0	0	0	0	0	0.0122564	0.0122474	0	0	0.00245038	0.00516586	0	0	0.0244888	0.195838	0	0	0	0	0	0.0244808	0.0647675	0	0	0	0
DTU089	0	0	0.0490256	0	0	0	0	0.012285	0.0858264	0	0.0147137	0.0293554	0	0	0	0	0.0244888	0	0	0	0.0030611	0.0086581	0	0	0	0.0861009	0	0	0	0	0	0	0.00861009	0.0272275	0	0	0	0	0	0	0.0122429	0	0.0980753	0.0122576	0.0324353	0	0	0	0
Ruminococcus_1	0	0	0.208359	0	0	0	0	0.036855	0.40461	0	0.0649824	0.135914	0	0	0	0	0	0	0	0	0	0	0.0244948	0	0	0.258303	0.0122549	0	0	0	0.0367512	0	0.0331803	0.0801469	0	0.0857108	0	0	0.0245128	0	0.134672	0	0.232929	0.0530916	0.0828938	0	0	0	0
Holdemania	0	0	0.061282	0	0	0	0	0.036855	0.0245218	0	0.0122659	0.0216297	0	0	0.0367737	0	0.0122444	0	0	0	0.00612726	0.0131034	0	0	0	0.0492005	0	0	0	0	0	0	0.00492005	0.0155586	0	0	0	0	0	0	0	0	0.0367782	0.00408647	0.0122594	0	0	0	0
Paracoccus	0	0	0	0	0	0	0.0122474	0.02457	0	0	0.00368174	0.00828742	0	0	0.0245158	0.0122444	0	0	0	0	0.00459503	0.00911855	0	0	0	0.0492005	0.0122549	0.0122504	0.0245128	0	0	0	0.00982186	0.0161834	0	0.0367332	0	0	0	0.0734664	0.0489716	0	0	0.0176857	0.0281287	0	0	0.0122429	0
Puniceicoccaceae	0	0	0	0	0	0	0	0.012285	0.0367827	0	0.00490677	0.0118468	0	0	0	0	0	0	0	0	0	0	0	0	0.0122399	0.295203	0	0	0	0	0	0	0.0307443	0.0930009	0	0	0	0	0.0735384	0	0	0	0.0122594	0.00953309	0.024342	0	0	0	0
Undibacterium	0	0	0	0	0.0244858	0	0.0244948	0	0	0	0.00489806	0.010326	0	0	0.0245158	0.0367332	0	0	0	0	0.00765613	0.0145476	0	0	0	0	0	0.0245008	0.0245128	0.0122474	0	0	0.0061261	0.010413	0	0	0	0	0.0122564	0.0244888	0	0	0	0.0040828	0.00865951	0	0	0	0
Proteobacteria	0	0	0	0	0	0	0	0	0	0	0	0	0	0	0	0	0	0	0	0	0	0	0	0	0	0	0	0	0	0	0	0	0	0	0	0	0	0	0	0	0	0	0	0	0	0	0	0	0
Erysipelotrichaceae	0	0	0.0245128	0	0	0.0122474	0	0	0.0490436	0	0.00858039	0.0163976	0	0	0	0	0	0	0	0	0	0	0	0	0	0.0861009	0	0	0	0	0	0	0.00861009	0.0272275	0	0	0	0	0.0245128	0	0	0	0.061297	0.00953443	0.0210359	0	0	0	0
Angelakisella	0	0	0.0122564	0	0	0	0	0	0	0	0.00122564	0.00387582	0	0	0	0	0	0	0	0	0	0	0	0	0	0.0246002	0	0	0	0	0	0	0.00246002	0.00777928	0	0	0	0	0	0	0.0122429	0	0.0122594	0.00272248	0.00540225	0	0	0	0
Ureaplasma	0	0	0	0	0	0	0	0	0	0	0	0	0	0	0	0	0	0	0	0	0	0	0	0	0	0	0	0	0.0245128	0	0	0.0367377	0.00612505	0.0132303	0	0	0	0	0	0	0	0	0	0	0	0	0	0.0244858	0
Herbinix	0	0	0	0	0	0	0	0	0	0	0	0	0	0	0	0	0	0	0	0	0	0	0	0	0	0	0	0	0	0	0	0	0	0	0	0	0	0	0	0	0	0	0	0	0	0	0	0	0
Flavobacteriales	0	0	0.061282	0	0	0	0.0122474	0.012285	0	0	0.00858144	0.0192065	0	0	0.0122579	0	0	0	0	0	0.00153224	0.00433382	0	0	0	0.0123001	0	0	0	0	0	0	0.00123001	0.00388964	0	0	0	0	0.0490256	0	0	0.0244918	0.061297	0.0149794	0.0243445	0	0	0	0
Family_XIII_AD3011_group	0	0	0.061282	0	0	0	0	0	0.0122609	0	0.00735429	0.0193361	0	0	0	0	0	0	0	0	0	0	0.0244948	0.0122429	0	0.0492005	0.0122549	0.0367512	0.0122564	0	0	0	0.0147201	0.017175	0	0	0	0	0	0	0	0	0	0	0	0	0	0	0
Turicibacter	0	0	0	0	0	0.0244948	0	0	0	0.171401	0.0195895	0.0538936	0	0	0	0	0	0	0	0	0	0	0.061237	0	0	0	0	0	0	0	0	0.0122459	0.00734829	0.0193217	0	0	0	0	0	0	0	0	0	0	0	0.0857108	0	0	0.110186
Curtobacterium	0	0	0	0	0	0	0	0	0	0	0	0	0	0	0	0	0	0	0	0	0	0	0.0122474	0.0122429	0.0367197	0	0	0.0980032	0	0.0244948	0.0490016	0	0.023271	0.031338	0	0	0	0	0	0	0	0.0979672	0	0.0108852	0.0326557	0	0	0	0.0244858
Anaerofilum	0	0	0.0367692	0	0	0	0	0	0	0	0.00367692	0.0116274	0	0	0	0	0.0244888	0	0	0	0.0030611	0.0086581	0	0	0	0.0123001	0	0	0	0	0	0	0.00123001	0.00388964	0	0	0	0	0	0	0	0	0.0490376	0.00544863	0.0163459	0	0	0	0
Pseudactinotalea	0	0	0	0	0	0	0	0	0	0	0	0	0.0734664	0	0.159353	0	0	0.0122504	0.0612145	0	0.0382855	0.0572734	0	0	0	0	0	0	0	0	0	0	0	0	0	0	0	0	0	0	0	0	0	0	0	0	0	0	0
Fusobacteriales	0	0	0	0	0	0	0	0	0	0	0	0	0	0	0	0	0	0	0	0	0	0	0	0	0	0	0	0	0	0	0	0	0	0	0	0	0	0	0	0	0	0	0	0	0	0	0	0	0
Peptococcus	0	0	0.13482	0	0	0	0	0	0	0	0.013482	0.042634	0	0	0	0.0244888	0	0	0	0	0.0030611	0.0086581	0	0	0	0.0246002	0	0	0	0	0	0	0.00246002	0.00777928	0	0	0	0	0	0.0244888	0.0367287	0.0489836	0.0122594	0.0136067	0.0188152	0	0	0	0
Lachnospiraceae_FCS020_group	0	0	0.061282	0	0	0	0	0.02457	0.0245218	0	0.0110374	0.0203913	0	0	0	0	0	0	0	0	0	0	0	0	0	0.098401	0	0	0	0	0	0	0.0098401	0.0311171	0	0	0	0	0	0	0.0122429	0	0.0367782	0.00544679	0.0124274	0	0	0	0
Prevotellaceae_Ga6A1_group	0	0	0	0	0	0	0	0	0	0	0	0	0	0	0	0	0	0	0	0	0	0	0	0	0	0	0	0	0	0	0	0	0	0	0	0	0	0	0	0	0	0	0	0	0	0	0	0	0
Ruminococcus_2	0	0	0.0245128	0	0	0	0.0122474	0.02457	0.0122609	0	0.00735911	0.0103458	0.0122444	0	0	0	0	0	0	0	0.00153055	0.00432905	0	0	0	0	0	0	0	0.0122474	0	0	0.00122474	0.00387297	0	0	0	0	0.0245128	0	0	0	0.0980753	0.0136209	0.0326915	0	0	0	0
Nesterenkonia	0	0	0	0	0	0	0	0	0	0	0	0	0	0.0489836	0.392253	0.0244888	0.0244888	0.134754	0	0	0.0781211	0.134588	0	0	0	0	0	0	0	0	0	0	0	0	0	0	0	0	0	0	0	0	0	0	0	0	0	0	0
Glutamicibacter	0	0	0	0	0	0	0	0	0	0	0	0	0	0	0	0	0	0	0	0	0	0	0	0	0	0	0	0	0	0	0	0	0	0	0	0	0	0	0	0	0	0	0	0	0	0	0.0857423	0	0
DTU014	0	0	0.0857948	0	0	0	0	0	0.0735655	0	0.015936	0.0337195	0	0	0	0	0	0	0	0	0	0	0	0	0	0.0246002	0	0	0	0	0	0	0.00246002	0.00777928	0	0	0	0	0	0	0	0	0.061297	0.00681078	0.0204323	0	0	0	0
Saccharimonadales	0	0	0	0	0	0	0	0.012285	0.0490436	0	0.00613287	0.0155638	0	0	0	0.0122444	0	0	0	0	0.00153055	0.00432905	0	0	0	0	0	0.0245008	0	0	0.0245008	0	0.00490016	0.0103304	0	0	0	0	0	0	0.0122429	0	0	0.00136032	0.00408097	0	0	0.0122429	0
Porphyromonadaceae	0	0	0	0	0	0	0	0	0	0	0	0	0	0	0	0	0	0	0	0	0	0	0	0	0	0	0	0	0	0	0	0	0	0	0	0	0	0	0	0	0	0	0	0	0	0	0	0	0
CAG-56	0	0	0	0	0	0	0	0.012285	0	0	0.0012285	0.00388486	0.0244888	0	0.0612895	0	0	0	0	0	0.0107223	0.0221565	0	0	0	0.0369004	0	0.0490016	0	0	0.0122504	0	0.00981524	0.018103	0	0	0	0	0	0	0	0	0.0367782	0.00408647	0.0122594	0	0.0244978	0	0
Candidatus_Soleaferrea	0	0	0.0122564	0	0	0	0	0	0	0	0.00122564	0.00387582	0	0.0122459	0	0	0	0	0	0	0.00153074	0.00432958	0	0	0	0	0	0	0	0	0	0	0	0	0	0	0	0	0	0	0	0	0	0	0	0	0	0	0
Acinetobacter	0	0	0	0	0	0	0.0122474	0.0737101	0	0	0.00859575	0.0232003	0	0	0.0245158	0.0122444	0	0	0	0	0.00459503	0.00911855	0	0	0	0	0	0	0	0	0.0122504	0	0.00122504	0.00387392	0	0.0122444	0	0	0	0	0	0	0	0.00136049	0.00408147	0.061222	0	0	0
Brooklawnia	0	0	0	0	0	0	0	0	0	0	0	0	0	0	0	0	0	0	0	0	0	0	0	0	0	0	0	0	0	0	0	0	0	0	0.0367332	0	0.0367332	0.0244798	0.13482	0	0	0.0612295	0	0.0326662	0.0441868	0	0	0	0
Roseburia	0	0	0	0	0	0	0	0	0.576263	0	0.0576263	0.18223	0	0	0	0	0	0	0	0	0	0	0	0	0	0	0	0	0	0	0	0	0	0	0	0	0	0	0	0	0	0	0	0	0	0	0	0	0
Ralstonia	0	0	0	0	0	0	0	0.02457	0	0	0.002457	0.00776972	0	0	0	0	0	0.0367512	0	0	0.0045939	0.0129935	0	0	0	0.0615006	0	0	0.0122564	0	0	0	0.0073757	0.0194037	0	0	0	0	0	0	0.0367287	0	0	0.00408097	0.0122429	0	0	0	0
Sphaerochaeta	0	0	0	0	0	0	0	0	0	0	0	0	0	0	0	0	0	0	0	0	0	0	0	0	0	0	0	0	0	0	0	0	0	0	0	0	0	0	0	0	0	0	0	0	0	0	0	0	0
Leucobacter	0	0	0	0	0	0	0	0	0	0	0	0	0.0489776	0	0	0	0	0.0122504	0	0.0979192	0.0198934	0.0357992	0	0	0	0	0	0	0	0	0	0	0	0	0	0	0	0	0	0	0	0	0	0	0	0	0	0	0
Oceanisphaera	0	0	0	0	0	0	0	0	0	0	0	0	0.1102	0.0244918	0.110321	0	0	0.0857528	0	0.0367197	0.0459356	0.0488961	0	0	0	0	0	0	0	0	0	0	0	0	0	0	0	0	0	0	0	0	0	0	0	0	0	0	0
Streptomyces	0	0	0	0	0	0	0	0	0	0	0	0	0	0.0367377	0.110321	0.0489776	0	0.0245008	0.0244858	0	0.0306279	0.0370608	0	0	0	0	0	0	0	0	0	0	0	0	0	0	0	0	0	0	0	0	0	0	0	0.0244888	0	0	0
Ruminococcaceae_UCG-007	0	0	0	0	0	0	0	0	0.0367827	0	0.00367827	0.0116317	0	0	0	0	0	0	0	0	0	0	0	0	0	0	0	0	0	0	0	0	0	0	0	0	0	0	0	0	0	0	0	0	0	0	0	0	0
Limnohabitans	0	0	0	0	0	0	0	0.02457	0	0	0.002457	0.00776972	0	0.0489836	0	0	0	0	0	0	0.00612295	0.0173183	0	0	0	0.0123001	0.0490196	0	0	0	0.0490016	0	0.0110321	0.0203805	0	0	0	0	0.0245128	0.0734664	0	0	0	0.0108866	0.0248282	0	0	0	0
Victivallis	0	0	0.0490256	0	0	0.0122474	0	0	0.0980873	0	0.015936	0.0327194	0	0	0	0	0	0	0	0	0	0	0	0	0	0.0738007	0	0	0	0	0	0	0.00738007	0.0233378	0	0	0	0	0.0245128	0	0.0244858	0	0.20841	0.028601	0.0682578	0	0	0	0
Harryflintia	0	0	0.0245128	0	0	0	0	0	0	0	0.00245128	0.00775163	0	0	0	0	0	0	0	0	0	0	0	0	0	0	0	0	0	0	0	0	0	0	0	0	0	0	0	0	0	0	0	0	0	0	0	0	0
Nocardiopsis	0	0	0	0	0	0	0	0	0	0	0	0	0.134688	0.0122459	0.0612895	0.1102	0	0.0245008	0	0.0367197	0.0474555	0.0508832	0	0	0	0	0	0	0	0	0	0	0	0	0	0	0	0	0	0	0	0	0	0	0	0	0	0	0
Pseudopropionibacterium	0	0	0	0	0	0	0	0	0	0	0	0	0	0	0	0	0	0	0	0	0	0	0	0	0	0	0	0	0	0	0	0	0	0	0	0.0122444	0	0	0	0	0	0	0	0.00136049	0.00408147	0	0	0	0
Solobacterium	0	0	0	0	0	0	0	0	0	0	0	0	0	0	0	0	0	0	0	0	0	0	0	0	0	0	0	0	0	0	0	0	0	0	0	0	0	0	0	0	0	0	0	0	0	0	0	0	0
Caproiciproducens	0	0	0.0367692	0	0	0	0	0	0	0	0.00367692	0.0116274	0	0	0	0	0	0	0	0	0	0	0	0	0	0.0123001	0	0	0.0122564	0	0	0	0.00245565	0.00517698	0	0	0	0	0	0	0	0	0.061297	0.00681078	0.0204323	0	0	0	0
Prevotellaceae_UCG-004	0	0	0	0	0	0	0	0	0	0	0	0	0	0	0	0	0	0	0	0	0	0	0	0	0	0	0	0	0	0	0	0	0	0	0	0	0	0	0	0	0	0	0	0	0	0	0.0244978	0	0
Jeotgalibaca	0	0	0	0	0	0	0.0122474	0	0	0	0.00122474	0.00387297	0	0	0.0612895	0	0	0	0	0	0.00766119	0.0216691	0	0	0	0	0	0	0	0	0	0	0	0	0	0	0	0	0	0	0	0.159197	0	0.0176885	0.0530656	0	0	0	0
Rikenella	0	0	0	0	0	0	0	0	0.0613046	0	0.00613046	0.0193862	0	0	0	0	0	0	0	0	0	0	0	0	0	0.0492005	0	0	0.0122564	0	0	0	0.00614569	0.0156106	0	0	0	0	0.0245128	0	0	0	0.0490376	0.00817227	0.0173367	0	0	0	0
Tsukamurella	0	0	0	0	0	0	0	0	0	0	0	0	0	0	0	0	0	0	0	0	0	0	0	0	0	0	0	0	0	0	0	0	0	0	0	0	0	0	0	0	0	0	0	0	0	0	0	0	0
Pantoea	0	0	0	0	0	0	0	0	0	0	0	0	0	0	0	0	0	0	0	0	0	0	0	0	0	0	0	0.0367512	0	0	0	0	0.00367512	0.0116217	0	0	0	0	0	0	0	0	0	0	0	0.122444	0	0	0.0122429
Alkalibacterium	0	0	0	0	0	0	0	0	0	0	0	0	0.0367332	0.0122459	0.0122579	0	0	0	0	0	0.00765462	0.0129879	0	0	0	0	0	0	0	0	0	0	0	0	0	0	0	0	0	0	0	0	0	0	0	0	0	0	0
Ruminococcaceae_UCG-002	0	0	0.0245128	0	0	0	0	0	0	0	0.00245128	0.00775163	0	0.0122459	0	0	0	0	0	0	0.00153074	0.00432958	0	0	0	0	0	0	0	0	0	0	0	0	0	0	0	0	0	0	0	0	0	0	0	0	0	0	0
Bacillus	0	0	0	0	0	0	0	0	0	0	0	0	0	0	0	0	0	0	0	0	0	0	0	0	0	0	0.0245098	0	0	0	0	0	0.00245098	0.00775068	0	0	0	0	0	0	0	0	0	0	0	0	0	0	0
Slackia	0	0	0	0	0	0	0	0.012285	0	0	0.0012285	0.00388486	0	0	0	0	0	0	0	0	0	0	0	0	0	0	0	0.0122504	0	0	0.0122504	0	0.00245008	0.00516522	0	0	0	0	0	0	0	0	0.0245188	0.00272431	0.00817294	0	0	0	0
Avibacterium	0	0	0	0	0	0	0	0	0	0	0	0	0	0	0	0	0	0	0	0	0	0	0	0	0	0	0	0	0	0	0	0	0	0	0	0	0	0	0.183846	0	0	0.232672	0	0.0462798	0.0926413	0	0	0	0
Neisseria	0	0	0	0	0	0	0	0	0	0	0	0	0	0.159197	0	0	0	0	0	0.0122399	0.0214296	0.0558308	0	0	0	0	0	0	0	0	0	0	0	0	0	0	0	0	0	0	0	0	0	0	0	0	0	0	0
Pseudarcicella	0	0	0	0	0	0	0	0	0	0	0	0	0	0	0	0	0	0	0	0	0	0	0	0	0	0	0	0	0	0	0	0	0	0	0	0	0	0	0	0	0	0	0	0	0	0	0	0	0
Solibacillus	0	0	0	0	0	0	0	0	0	0	0	0	0	0	0	0	0	0	0	0	0	0	0	0	0	0	0	0	0	0	0	0	0	0	0	0	0	0	0	0	0	0	0	0	0	0	0	0	0
Mailhella	0	0	0.17159	0	0	0	0	0	0.159392	0	0.0330982	0.0698362	0	0	0	0	0	0	0	0	0	0	0	0	0	0	0	0	0	0	0	0	0	0	0	0	0	0	0	0	0	0	0	0	0	0	0	0	0
Collinsella	0	0	0.0735384	0	0	0.0122474	0.0244948	0.012285	0.0367827	0	0.0159348	0.0238574	0	0	0	0	0	0	0	0	0	0	0.0244948	0	0	0	0	0	0	0.0244948	0	0	0.00489896	0.0103279	0	0	0	0	0	0	0	0	0	0	0	0	0	0	0
Tannerellaceae	0	0	0	0	0	0	0	0	0	0	0	0	0	0	0	0	0	0	0	0	0	0	0	0	0	0	0	0	0	0	0	0	0	0	0	0	0	0	0	0	0	0	0	0	0	0	0	0	0
Polynucleobacter	0	0	0	0	0	0	0	0	0	0	0	0	0	0	0	0	0	0	0	0	0	0	0	0	0	0	0.0122549	0.0122504	0.0122564	0	0	0	0.00367617	0.0059192	0	0	0	0	0	0	0	0	0	0	0	0	0	0	0
Georgenia	0	0	0	0	0	0	0	0	0	0	0	0	0.0857108	0	0	0	0	0	0	0	0.0107138	0.0303033	0	0	0	0	0	0	0	0	0	0	0	0	0	0	0	0	0	0	0	0	0	0	0	0	0	0	0
Sphingomonas	0	0	0	0	0	0	0	0	0	0	0	0	0	0	0	0	0	0.061252	0	0	0.0076565	0.0216558	0	0	0	0.0123001	0	0	0	0	0	0	0.00123001	0.00388964	0	0	0	0	0	0	0	0	0	0	0	0	0	0	0
Christensenellaceae	0	0	0	0	0	0	0	0	0.0122609	0	0.00122609	0.00387724	0	0	0	0	0	0	0	0	0	0	0	0	0	0.0369004	0.0122549	0	0	0	0	0	0.00491553	0.0118799	0	0	0	0	0	0	0	0	0	0	0	0	0.0122489	0	0
JG30-KF-CM45	0	0	0	0	0	0	0	0	0	0	0	0	0	0	0	0	0	0	0	0	0	0	0	0	0	0	0	0	0	0	0	0	0	0	0	0	0	0	0	0	0	0	0	0	0	0	0	0	0
Pseudomonas	0	0	0	0	0	0	0	0	0	0	0	0	0	0	0	0	0	0	0	0	0	0	0	0.0367287	0.0122399	0	0	0	0	0	0	0	0.00489686	0.0118276	0	0	0	0	0	0	0	0	0	0	0	0	0	0	0.0244858
Psychrobacter	0	0	0	0	0	0	0	0	0	0	0	0	0.0122444	0	0.0490316	0	0	0.0122504	0	0	0.0091908	0.0170224	0	0	0	0	0	0	0	0	0.0122504	0	0.00122504	0.00387392	0	0	0	0	0	0	0	0.0367377	0	0.00408197	0.0122459	0	0	0	0
Pasteurellaceae	0	0	0	0	0	0	0	0	0	0.0244858	0.00244858	0.00774309	0	0	0	0	0	0	0.0244858	0	0.00306072	0.00865704	0	0	0	0	0	0	0	0	0	0	0	0	0	0	0	0	0	0	0	0	0	0	0	0	0	0	0
Bacillaceae	0	0	0	0	0	0	0	0	0	0	0	0	0.1102	0.0489836	0.0367737	0.0244888	0	0.0122504	0	0	0.029087	0.0375633	0	0	0	0	0	0	0.0245128	0	0	0	0.00245128	0.00775163	0	0	0	0	0	0	0	0	0.183891	0.0204323	0.061297	0	0	0	0
hgcI_clade	0	0	0	0	0	0	0.0122474	0.012285	0	0	0.00245324	0.00517189	0	0	0	0	0	0	0	0	0	0	0	0	0	0.0246002	0	0	0	0	0	0	0.00246002	0.00777928	0	0	0	0	0	0	0	0	0	0	0	0	0	0	0
Desulfovibrionaceae	0	0	0	0	0	0.0244948	0	0	0	0	0.00244948	0.00774593	0	0	0	0	0	0	0	0.0122399	0.00152999	0.00432746	0	0	0	0.0246002	0	0	0	0.0122474	0	0	0.00368476	0.00829589	0	0	0	0	0	0	0.0367287	0	0.0122594	0.00544312	0.0124129	0	0	0	0
vadinBE97	0	0	0.0735384	0	0	0.0122474	0	0.012285	0.208436	0	0.0306506	0.066466	0	0	0	0	0	0	0	0	0	0	0	0	0	0.110701	0	0	0	0	0	0	0.0110701	0.0350068	0	0	0	0	0	0	0	0	0	0	0	0	0	0	0
Candidatus_Nomurabacteria	0	0	0	0	0	0	0	0.012285	0	0	0.0012285	0.00388486	0	0	0	0	0	0	0	0	0	0	0	0	0	0.0246002	0.0490196	0	0.0245128	0	0	0	0.00981327	0.0171463	0	0	0	0	0.0122564	0.0489776	0	0	0	0.00680378	0.0163264	0	0	0	0
Acetanaerobacterium	0	0	0.0367692	0	0	0	0	0	0	0	0.00367692	0.0116274	0	0	0	0	0	0	0	0	0	0	0	0	0	0	0	0	0	0	0	0	0	0	0	0	0	0	0	0	0	0	0	0	0	0	0	0	0
Defluviitaleaceae_UCG-011	0	0	0.061282	0	0	0	0	0.012285	0	0	0.0073567	0.0193368	0	0	0	0.0122444	0	0	0	0	0.00153055	0.00432905	0	0	0	0	0	0	0	0	0	0	0	0	0	0	0	0	0	0	0	0	0	0	0	0	0	0	0
Bifidobacteriaceae	0	0	0	0	0	0	0	0	0	0	0	0	0	0	0	0	0	0	0	0	0	0	0	0	0	0	0	0	0	0	0	0	0	0	0	0	0	0	0	0	0	0	0	0	0	0	0	0	0
Lachnospiraceae_UCG-007	0	0	0	0	0	0	0	0	0	0	0	0	0	0	0	0	0	0	0	0	0	0	0	0	0	0	0	0	0	0	0	0	0	0	0	0	0	0	0	0	0	0	0	0	0	0	0	0	0
Acetitomaculum	0	0	0	0	0	0	0	0	0	0	0	0	0	0	0	0	0	0	0	0	0	0	0	0	0	0	0	0	0	0	0	0	0	0	0	0	0	0	0	0	0	0	0	0	0	0	0	0	0
Aestuariispira	0	0	0	0	0	0	0	0	0	0	0	0	0	0	0	0	0	0	0	0	0	0	0	0	0	0	0	0	0	0	0	0	0	0	0	0	0	0	0	0	0	0	0	0	0	0	0	0	0
Lawsonella	0	0	0	0	0	0	0	0	0	0	0	0	0	0	0	0.0244888	0	0.0490016	0	0	0.0091863	0.0182277	0	0	0	0	0	0	0	0	0	0	0	0	0	0	0	0	0	0.0122444	0.0489716	0	0	0.00680178	0.0163239	0	0	0	0
Fluviicola	0	0	0	0	0	0	0	0.02457	0	0	0.002457	0.00776972	0	0	0	0	0	0	0	0	0	0	0	0	0	0.0123001	0	0.0245008	0	0	0	0	0.00368009	0.00827413	0	0	0	0	0	0	0	0	0	0	0	0	0	0	0
Lachnospiraceae_UCG-001	0	0	0	0	0	0	0	0.012285	0.159392	0	0.0171677	0.0501214	0	0	0	0	0	0	0	0	0	0	0	0	0	0	0	0	0	0	0	0	0	0	0	0	0	0	0	0	0	0	0	0	0	0	0	0	0
Oceanobacillus	0	0	0	0	0	0	0	0	0	0	0	0	0	0	0.0490316	0	0	0	0	0	0.00612895	0.0173353	0.0122474	0.0367287	0.0367197	0	0	0.0367512	0	0.0122474	0.0245008	0	0.0159195	0.0163774	0	0	0	0	0	0	0	0	0	0	0	0	0	0	0
Curvibacter	0	0	0	0	0	0	0	0	0	0	0	0	0	0	0	0	0	0	0	0	0	0	0	0	0.0122399	0	0	0	0.0490256	0	0	0	0.00612655	0.0155563	0	0	0	0	0	0	0	0	0	0	0	0	0	0	0
Weissella	0	0	0	0	0	0	0	0	0	0	0	0	0	0	0	0	0	0	0	0	0	0	0	0	0	0	0	0	0	0	0	0	0	0	0	0	0	0	0	0	0	0	0	0	0	0	0	0	0
Paludibacteraceae	0	0	0	0	0	0	0	0	0	0	0	0	0	0	0	0	0	0	0	0	0	0	0	0	0	0	0	0	0	0.0244948	0	0	0.00244948	0.00774593	0	0	0	0	0	0	0	0	0	0	0	0	0	0	0
Klebsiella	0	0	0	0	0	0	0	0	0	0	0	0	0	0	0	0	0	0	0	0	0	0	0	0	0	0	0	0	0	0	0	0	0	0	0	0	0	0	0	0	0	0	0	0	0	0	0	0	0
Knoellia	0	0	0	0	0	0	0	0	0	0	0	0	0	0	0	0	0	0	0	0	0	0	0	0	0	0	0	0	0	0	0	0	0	0	0	0	0	0	0	0	0	0	0	0	0	0	0	0	0
Erysipelotrichaceae_UCG-004	0	0	0	0	0	0	0	0	0	0	0	0	0	0	0	0	0	0	0	0	0	0	0	0	0	0	0	0	0	0	0	0	0	0	0	0.0122444	0	0	0	0	0	0	0.0980753	0.0122577	0.0324353	0	0	0	0
Chryseobacterium	0	0	0	0	0	0	0	0	0	0	0	0	0	0	0	0	0	0	0	0	0	0	0	0	0	0	0	0	0	0	0	0	0	0	0	0	0	0	0	0	0	0	0	0	0	0	0	0	0
Devosia	0	0	0	0	0	0	0	0	0	0	0	0	0	0	0	0	0	0	0	0	0	0	0	0	0	0	0	0	0	0	0	0	0	0	0	0	0	0	0	0	0	0	0	0	0	0	0	0	0
Kurthia	0	0	0	0	0	0	0	0	0	0	0	0	0	0	0	0	0	0	0	0	0	0	0	0	0	0	0	0	0	0	0	0	0	0	0	0	0	0	0	0	0	0	0	0	0	0	0	0	0
Planococcus	0	0	0	0	0	0	0	0	0	0	0	0	0	0	0	0	0	0	0	0	0	0	0	0	0	0	0	0	0	0	0	0	0	0	0	0	0	0	0	0	0	0	0	0	0	0	0	0	0
Ornithinibacter	0	0	0	0	0	0	0	0	0	0	0	0	0	0	0	0	0	0	0	0	0	0	0	0	0	0	0	0	0	0	0	0	0	0	0	0	0	0	0	0	0	0	0	0	0	0	0	0	0
Melissococcus	0	0	0	0	0	0	0	0	0	0	0	0	0	0	0	0	0	0	0	0	0	0	0	0	0	0	0	0	0	0	0	0	0	0	0	0	0	0	0	0	0	0	0	0	0	0	0	0	0
Bartonella	0	0	0	0	0	0	0	0	0	0	0	0	0	0	0	0	0	0	0	0	0	0	0	0	0	0	0	0	0	0	0	0	0	0	0	0	0	0	0	0	0	0	0	0	0	0	0	0	0
Microbacterium	0	0	0	0	0	0	0	0	0	0	0	0	0	0.0244918	0	0	0	0	0	0	0.00306147	0.00865916	0	0	0	0	0	0	0	0	0	0	0	0	0	0	0.061222	0	0	0	0	0	0	0.00680244	0.0204073	0	0	0	0
Ruminococcaceae_V9D2013_group	0	0	0	0	0	0	0	0	0	0	0	0	0	0	0	0	0	0	0	0	0	0	0	0	0	0.0246002	0	0	0	0	0	0	0.00246002	0.00777928	0	0	0	0	0	0	0	0	0	0	0	0	0	0	0
Coprococcus_3	0	0	0	0	0	0	0	0	0.0245218	0	0.00245218	0.00775448	0	0	0	0	0	0	0	0	0	0	0	0	0	0.0246002	0	0	0	0	0	0	0.00246002	0.00777928	0	0	0	0	0	0	0	0	0	0	0	0	0	0	0
Alcaligenes	0	0	0	0	0	0	0	0	0	0	0	0	0	0	0	0	0	0	0	0	0	0	0.0122474	0	0.0244798	0	0	0	0	0	0	0	0.00367272	0.00826217	0	0	0	0	0	0	0	0	0	0	0	0	0	0	0
Kocuria	0	0	0	0	0	0	0	0	0	0	0	0	0	0	0	0	0	0	0	0	0	0	0	0	0	0	0	0	0	0	0	0	0	0	0	0	0	0	0	0	0	0.0489836	0	0.00544262	0.0163279	0	0	0	0
Pseudoclavibacter	0	0	0	0	0	0	0	0	0	0	0	0	0	0	0	0	0	0	0	0	0	0	0.0122474	0	0	0	0	0	0	0	0	0	0.00122474	0.00387297	0	0	0	0	0	0	0	0	0	0	0	0	0	0	0
Citricoccus	0	0	0	0	0	0	0	0.012285	0	0	0.0012285	0.00388486	0	0	0	0	0	0	0	0	0	0	0	0	0	0	0	0	0.0122564	0	0	0	0.00122564	0.00387582	0	0	0	0	0	0	0	0	0	0	0	0	0	0	0
Flaviflexus	0	0	0	0	0	0	0.0489896	0	0	0	0.00489896	0.0154919	0	0	0	0	0	0	0	0	0	0	0	0	0	0	0	0	0	0	0	0	0	0	0	0	0	0	0	0	0	0	0	0	0	0	0	0	0
Allorhizobium-Neorhizobium-Pararhizobium-Rhizobium	0	0	0	0	0	0	0	0	0	0	0	0	0	0	0	0	0	0	0	0	0	0	0	0	0.0367197	0	0	0	0	0.0244948	0	0	0.00612145	0.0132229	0	0	0.0734664	0	0	0	0	0	0	0.00816293	0.0244888	0	0	0	0
Mollicutes	0	0	0	0	0	0	0	0	0	0	0	0	0	0	0	0	0	0	0	0	0	0	0	0	0	0	0	0	0	0	0	0.0612295	0.00612295	0.0193625	0	0	0	0	0	0	0	0	0	0	0	0	0	0	0
Lachnospiraceae_UCG-006	0	0	0	0	0	0	0	0	0	0	0	0	0	0	0	0	0	0	0	0	0	0	0	0	0	0.0246002	0	0	0	0	0	0	0.00246002	0.00777928	0	0	0	0	0	0	0	0	0	0	0	0	0	0	0
Babeliales	0	0	0	0	0	0	0	0	0	0	0	0	0	0	0	0.0122444	0	0	0	0	0.00153055	0.00432905	0	0	0	0	0.0122549	0	0	0	0	0	0.00122549	0.00387534	0	0	0	0	0	0	0	0	0	0	0	0	0	0	0
Prevotellaceae_NK3B31_group	0	0	0	0	0	0	0	0	0	0	0	0	0	0	0	0	0	0	0	0	0	0	0	0	0	0	0	0	0	0.0122474	0	0	0.00122474	0.00387297	0	0	0	0	0	0	0	0	0	0	0	0	0	0	0
Lachnospiraceae_NC2004_group	0	0	0	0	0	0	0	0	0	0	0	0	0	0	0	0	0	0	0	0	0	0	0	0	0	0	0	0	0	0	0	0	0	0	0	0	0	0	0	0	0	0	0	0	0	0	0	0	0
Stenotrophomonas	0	0	0	0	0	0	0	0	0	0	0	0	0	0	0	0	0	0	0	0	0	0	0	0	0	0	0	0	0	0	0	0	0	0	0	0	0	0	0	0	0	0	0	0	0	0	0	0	0.0367287
Thermomonas	0	0	0	0	0	0	0	0	0	0	0	0	0	0	0	0	0	0	0	0	0	0	0	0	0	0	0	0	0	0	0	0	0	0	0	0	0	0	0	0	0	0	0	0	0	0	0	0	0
Blastocatellaceae	0	0	0	0	0	0	0	0	0	0	0	0	0	0	0	0	0	0	0	0	0	0	0	0	0	0	0	0	0	0	0	0	0	0	0	0	0	0	0	0	0	0	0	0	0	0	0	0	0
Butyrivibrio	0	0	0	0	0	0	0	0	0	0	0	0	0	0	0	0	0	0	0	0	0	0	0	0	0	0	0	0	0	0	0	0	0	0	0	0	0	0	0	0	0	0	0	0	0	0	0	0	0
Lysobacter	0	0	0	0	0	0	0	0	0	0	0	0	0	0	0	0	0	0	0	0	0	0	0	0	0	0	0	0	0	0	0	0	0	0	0	0	0	0	0	0	0	0	0	0	0	0	0	0	0
Raoultibacter	0	0	0	0	0	0	0.0122474	0	0	0	0.00122474	0.00387297	0	0.0122459	0	0	0	0	0	0	0.00153074	0.00432958	0	0	0	0	0	0	0	0	0	0	0	0	0	0	0	0	0	0	0	0	0	0	0	0	0.0122489	0	0
Anaerofustis	0	0	0	0	0	0	0	0	0	0	0	0	0	0	0	0.0122444	0	0	0	0	0.00153055	0.00432905	0	0	0	0	0	0	0	0	0	0	0	0	0	0	0	0	0	0	0	0	0	0	0	0	0	0	0
Peptococcaceae	0	0	0.0490256	0	0	0	0	0	0.0367827	0	0.00858084	0.0183187	0	0	0	0	0	0	0	0	0	0	0	0	0	0.098401	0	0	0	0	0	0	0.0098401	0.0311171	0	0	0	0	0	0	0	0	0	0	0	0	0	0	0
Ruminiclostridium_1	0	0	0.0245128	0	0	0	0	0	0	0	0.00245128	0.00775163	0	0	0	0	0	0	0	0	0	0	0	0	0	0.0861009	0	0	0	0	0	0	0.00861009	0.0272275	0	0	0	0	0	0	0	0	0	0	0	0	0	0	0
Dermacoccus	0	0	0	0	0	0	0	0	0	0	0	0	0	0	0	0	0	0	0	0	0	0	0	0	0	0.0246002	0	0	0	0	0	0	0.00246002	0.00777928	0	0	0	0	0	0	0	0	0	0	0	0	0	0	0
67-14	0	0	0	0	0	0	0	0	0	0	0	0	0	0	0	0	0	0	0	0	0	0	0	0	0	0	0	0	0	0	0	0	0	0	0	0	0	0	0	0	0	0	0	0	0	0	0	0	0
Marmoricola	0	0	0	0	0	0	0	0	0	0	0	0	0	0	0	0	0	0	0	0	0	0	0	0	0	0	0	0	0	0	0	0	0	0	0	0	0	0	0	0	0	0	0	0	0	0	0.0244978	0	0
Enterobacter	0	0	0	0	0	0	0	0	0	0	0	0	0	0	0	0	0	0.061252	0	0	0.0076565	0.0216558	0	0	0	0	0	0	0	0	0	0	0	0	0	0	0	0	0.0245128	0	0	0	0	0.00272365	0.00817094	0	0	0	0
Aliihoeflea	0	0	0	0	0	0	0	0	0	0	0	0	0	0	0	0	0	0	0	0	0	0	0	0	0	0	0	0	0	0	0	0	0	0	0	0	0	0	0	0	0	0	0	0	0	0	0	0	0
Rhizobacter	0	0	0	0	0	0	0	0	0	0	0	0	0	0	0	0	0	0	0	0	0	0	0	0	0	0	0	0	0	0	0	0	0	0	0	0	0	0	0	0	0	0	0	0	0	0	0	0	0
Pseudoxanthomonas	0	0	0	0	0	0	0	0	0	0	0	0	0	0	0	0	0	0	0	0	0	0	0	0	0	0	0	0	0	0	0	0	0	0	0	0	0	0	0	0	0	0	0	0	0	0	0	0	0
Ornithinimicrobium	0	0	0	0	0	0	0	0	0	0	0	0	0	0	0	0	0	0	0	0	0	0	0	0	0	0	0	0	0	0	0	0	0	0	0	0	0	0	0	0	0	0	0	0	0	0	0	0	0
Paracaedibacteraceae	0	0	0	0	0	0	0	0	0	0	0	0	0	0	0	0	0	0	0	0	0	0	0	0	0	0	0	0	0	0	0	0	0	0	0	0	0	0	0	0	0.0244858	0.0122459	0	0.0040813	0.00865739	0	0	0	0
Adhaeribacter	0	0	0	0	0	0	0	0	0	0	0	0	0	0	0	0	0	0	0	0	0	0	0	0	0	0	0	0	0	0	0	0	0	0	0	0	0	0	0	0	0	0	0	0	0	0	0	0	0
Luteimonas	0	0	0	0	0	0	0	0	0	0	0	0	0	0	0	0	0	0	0	0	0	0	0	0	0	0	0	0	0	0	0	0	0	0	0	0	0	0	0	0	0	0	0	0	0	0	0	0	0
Subgroup_6	0	0	0	0	0	0	0	0	0	0	0	0	0	0	0	0	0	0	0	0	0	0	0	0	0	0	0	0	0	0	0	0	0	0	0	0	0	0	0	0	0	0	0	0	0	0	0	0	0
Pelomonas	0	0	0	0	0	0	0	0	0	0	0	0	0	0	0	0	0	0	0	0	0	0	0	0	0	0	0	0	0	0	0	0	0	0	0	0	0	0	0	0	0	0	0	0	0	0	0	0	0
Diaphorobacter	0	0	0	0	0	0	0	0	0	0	0	0	0	0	0	0	0	0	0	0	0	0	0	0	0	0	0	0	0	0.0367422	0	0	0.00367422	0.0116189	0	0	0	0	0	0	0	0	0	0	0	0	0	0	0
DNF00809	0	0	0	0	0	0	0	0.02457	0	0	0.002457	0.00776972	0	0	0	0	0	0	0	0	0	0	0	0	0	0	0	0	0	0	0	0	0	0	0	0	0	0	0	0	0	0	0	0	0	0	0	0	0
Anaerotruncus	0	0	0	0	0	0	0	0	0	0	0	0	0	0	0	0	0	0	0	0	0	0	0	0	0	0.0492005	0	0	0	0	0	0	0.00492005	0.0155586	0	0	0	0	0	0	0	0	0	0	0	0	0	0	0
Sporobacter	0	0	0	0	0	0	0	0	0	0	0	0	0	0	0	0	0	0	0	0	0	0	0	0	0	0	0	0	0	0	0	0	0	0	0	0	0	0	0	0	0	0	0	0	0	0	0.0122489	0	0
Ilumatobacter	0	0	0	0	0	0	0	0	0	0	0	0	0	0	0	0	0	0	0	0	0	0	0	0	0	0	0	0	0	0	0	0	0	0	0	0	0	0	0	0	0	0	0	0	0	0	0	0	0
Nocardioides	0	0	0	0	0	0	0	0	0	0	0	0	0.0244888	0	0	0.0367332	0	0.0245008	0	0	0.0107153	0.0152633	0	0	0	0	0	0	0	0	0	0	0	0	0	0	0	0	0	0	0	0	0	0	0	0	0	0	0
Globicatella	0	0	0	0	0	0	0	0	0	0	0	0	0	0	0	0	0	0	0	0	0	0	0	0	0	0	0	0	0	0	0	0	0	0	0	0	0.134688	0	0	0	0	0	0	0.0149654	0.0448961	0	0	0	0
Saccharimonadaceae	0	0	0	0	0	0	0	0	0	0	0	0	0	0	0	0	0	0	0	0	0	0	0	0	0	0	0	0	0	0	0	0	0	0	0	0	0	0	0	0	0	0	0	0	0	0	0	0	0
Ruminiclostridium_6	0	0	0	0	0	0	0	0	0	0	0	0	0	0	0	0	0	0	0	0	0	0	0	0	0	0	0	0	0	0	0	0	0	0	0	0	0	0	0	0	0	0	0	0	0	0	0	0	0
Candidatus_Kaiserbacteria	0	0	0	0	0	0	0	0	0	0	0	0	0	0	0	0	0	0	0	0	0	0	0	0	0	0	0	0	0	0	0	0	0	0	0	0	0	0	0	0	0	0	0	0	0	0	0	0	0
Xanthobacteraceae	0	0	0	0	0	0	0	0	0	0	0	0	0	0	0	0	0	0	0	0	0	0	0	0	0	0	0	0	0	0	0	0	0	0	0	0	0	0	0	0	0	0	0	0	0	0	0	0	0
Brevundimonas	0	0	0	0	0	0	0	0	0	0	0	0	0	0	0.0367737	0	0	0	0	0	0.00459671	0.0130015	0	0	0	0	0	0	0	0	0	0	0	0	0	0	0	0	0	0	0	0	0	0	0	0	0	0	0
Lachnospira	0	0	0	0	0	0	0	0	0	0	0	0	0	0	0	0	0	0	0	0	0	0	0	0	0	0	0	0	0	0	0	0	0	0	0	0	0	0	0	0	0	0	0.0122594	0.00136216	0.00408647	0	0	0	0
Microbacteriaceae	0	0	0	0	0	0	0	0	0	0	0	0	0	0	0	0	0	0	0	0	0	0	0.0244948	0	0	0	0	0	0	0	0	0	0.00244948	0.00774593	0	0	0	0	0	0	0	0	0	0	0	0	0	0	0
Isoptericola	0	0	0	0	0	0	0	0	0	0	0	0	0	0	0	0	0	0	0	0	0	0	0	0	0	0	0	0	0	0	0	0	0	0	0	0	0	0	0	0	0	0	0	0	0	0	0.0489956	0	0
Altererythrobacter	0	0	0	0	0	0	0	0	0	0	0	0	0	0	0	0	0	0	0	0	0	0	0	0	0	0	0	0	0	0	0	0	0	0	0	0	0	0	0	0	0	0	0	0	0	0	0	0	0
Rhizobiaceae	0	0	0	0	0	0	0	0	0	0	0	0	0	0	0	0	0	0	0	0	0	0	0	0	0	0	0	0	0	0	0	0	0	0	0	0	0	0	0	0	0	0	0	0	0	0	0	0	0
Collimonas	0	0	0	0	0	0	0	0	0	0	0	0	0	0	0	0	0	0	0.0244858	0	0.00306072	0.00865704	0	0	0	0	0	0	0	0	0	0	0	0	0	0	0	0	0	0	0	0	0	0	0	0	0	0	0
Sanguibacter	0	0	0	0	0	0	0	0	0	0	0	0	0	0	0	0	0	0	0	0	0	0	0	0	0	0	0	0	0	0	0	0	0	0	0	0	0	0	0	0	0	0	0	0	0	0	0	0	0
Nitrosospira	0	0	0	0	0	0	0	0	0	0	0	0	0	0	0	0	0	0	0	0	0	0	0	0	0	0	0	0	0	0	0	0	0	0	0	0	0	0	0	0	0	0	0	0	0	0	0	0	0
Hyphomicrobium	0	0	0	0	0	0	0	0	0	0	0	0	0	0	0	0	0	0	0	0	0	0	0	0	0	0	0	0	0	0	0	0	0	0	0	0	0	0	0	0	0	0	0	0	0	0	0	0	0
Dermacoccaceae	0	0	0	0	0	0	0	0	0	0	0	0	0	0	0	0	0	0	0	0	0	0	0	0	0	0	0	0	0	0	0	0	0	0	0	0	0	0	0	0	0	0	0	0	0	0	0	0	0
Arcticibacter	0	0	0	0	0	0	0	0	0	0	0	0	0	0	0	0	0	0	0	0	0	0	0	0	0	0	0	0	0	0	0	0	0	0	0	0	0	0	0	0	0	0	0	0	0	0	0	0	0
Sediminibacterium	0	0	0	0	0	0	0	0	0	0	0	0	0	0	0	0	0	0.0122504	0	0	0.0015313	0.00433117	0	0	0	0	0	0	0.0245128	0	0	0	0.00245128	0.00775163	0	0	0	0	0	0	0	0	0	0	0	0	0	0	0
Gracilibacteria	0	0	0	0	0	0	0	0	0	0	0	0	0	0	0	0.0244888	0	0	0	0	0.0030611	0.0086581	0	0	0	0	0.0122549	0	0	0	0	0	0.00122549	0.00387534	0	0	0	0	0	0	0	0	0	0	0	0	0	0	0
Novosphingobium	0	0	0	0	0	0	0	0	0	0	0	0	0	0	0	0	0	0	0	0	0	0	0	0	0	0	0	0	0	0	0	0.0489836	0.00489836	0.01549	0	0	0	0	0	0	0.0244858	0	0	0.00272064	0.00816193	0	0	0	0
Anaeroplasma	0	0	0	0	0	0	0	0	0	0	0	0	0	0	0	0	0	0	0	0	0	0	0	0	0	0	0	0	0	0	0	0	0	0	0	0	0	0	0	0	0	0	0	0	0	0	0	0	0
Desemzia	0	0	0	0	0	0	0	0	0	0	0	0	0	0	0	0	0	0	0	0	0	0	0	0	0	0	0	0	0	0	0	0	0	0	0	0	0	0	0	0	0	0	0	0	0	0	0	0	0
Flavihumibacter	0	0	0	0	0	0	0	0	0	0	0	0	0	0	0	0	0	0	0	0	0	0	0	0	0	0	0	0	0	0	0	0	0	0	0	0	0	0	0	0	0	0	0	0	0	0	0	0	0
Carnobacteriaceae	0	0	0	0	0	0	0	0	0	0	0	0	0	0	0	0	0	0	0	0	0	0	0	0	0	0	0	0	0	0	0	0	0	0	0	0	0	0	0.0122564	0	0	0	0	0.00136182	0.00408547	0	0	0	0
Duganella	0	0	0	0	0	0	0	0	0	0	0	0	0	0	0	0	0	0	0	0	0	0	0	0	0	0	0	0	0	0	0	0	0	0	0	0	0	0	0	0	0	0	0	0	0	0	0	0	0
D05-2	0	0	0	0	0	0	0	0	0	0	0	0	0	0	0	0	0	0	0	0	0	0	0	0	0	0	0	0	0	0	0	0	0	0	0	0	0	0	0	0	0	0	0	0	0	0	0	0	0
Bosea	0	0	0	0	0	0	0	0	0	0	0	0	0	0	0	0	0	0	0	0	0	0	0	0	0	0	0	0	0	0	0	0	0	0	0	0	0	0	0	0	0	0	0	0	0	0	0	0	0
CCM19a	0	0	0	0	0	0	0	0	0	0	0	0	0	0	0	0	0	0	0	0	0	0	0	0	0	0	0	0	0	0	0	0	0	0	0	0	0	0	0	0	0	0	0	0	0	0	0	0	0
Arcobacter	0	0	0	0	0	0	0	0	0	0	0	0	0	0	0	0	0	0	0	0	0	0	0	0	0	0	0	0	0	0	0	0	0	0	0	0	0	0	0	0	0	0	0	0	0	0	0	0	0
Mogibacterium	0	0	0	0	0	0	0	0	0	0	0	0	0	0	0	0	0	0	0	0	0	0	0	0	0	0	0	0	0	0	0	0	0	0	0	0	0	0	0	0	0	0	0	0	0	0	0	0	0
Blfdi19	0	0	0	0	0	0	0	0.02457	0	0	0.002457	0.00776972	0	0	0	0	0	0	0	0	0	0	0	0	0	0	0	0	0	0	0	0	0	0	0	0	0	0	0	0	0	0	0	0	0	0	0	0	0
CPR2	0	0	0	0	0	0	0	0	0	0	0	0	0	0	0	0	0	0	0	0	0	0	0	0	0	0	0	0.0245008	0	0	0	0	0.00245008	0.00774783	0	0	0	0	0	0	0	0	0	0	0	0	0	0	0
Burkholderiaceae	0	0	0	0	0	0	0	0	0	0	0	0	0	0	0	0	0	0	0	0	0	0	0	0	0	0	0	0	0	0	0	0	0	0	0	0.0244888	0	0	0	0	0	0	0	0.00272098	0.00816293	0	0	0	0
Lautropia	0	0	0	0	0	0	0	0	0	0	0	0	0	0	0	0	0	0	0	0	0	0	0	0	0	0	0	0	0	0	0	0	0	0	0	0	0	0	0	0	0	0	0	0	0	0	0	0	0
PLTA13	0	0	0	0	0	0	0	0	0	0	0	0	0	0	0	0	0	0	0	0	0	0	0	0	0	0	0	0	0	0	0	0	0	0	0	0	0	0	0	0	0	0	0	0	0	0	0	0	0
Sphingopyxis	0	0	0	0	0	0	0	0	0	0	0	0	0	0	0	0.061222	0	0	0	0	0.00765275	0.0216452	0	0	0	0	0	0	0	0	0	0	0	0	0	0	0	0	0	0	0	0	0	0	0	0	0	0	0
Bryobacter	0	0	0	0	0	0	0	0	0	0	0	0	0	0	0	0	0	0	0	0	0	0	0	0	0	0	0	0	0	0	0	0	0	0	0	0	0	0	0	0	0	0	0	0	0	0	0	0	0
Parcubacteria	0	0	0	0	0	0	0	0.02457	0	0	0.002457	0.00776972	0	0	0.0245158	0	0	0	0	0	0.00306448	0.00866765	0	0	0	0	0	0	0	0	0	0	0	0	0	0	0	0	0	0.0244888	0	0	0	0.00272098	0.00816293	0	0	0	0
Paludibacter	0	0	0	0	0	0	0	0.02457	0	0	0.002457	0.00776972	0	0	0	0	0	0	0	0	0	0	0	0	0	0	0	0	0	0	0	0	0	0	0	0	0	0	0	0	0	0	0	0	0	0	0	0	0
Paucibacter	0	0	0	0	0	0	0	0	0	0	0	0	0	0	0	0	0	0	0	0	0	0	0	0	0	0	0	0	0	0	0	0	0	0	0	0	0	0	0	0	0	0	0	0	0	0	0	0	0
Chitinophagaceae	0	0	0	0	0	0	0	0	0	0	0	0	0	0	0	0	0	0	0	0	0	0	0	0	0	0	0	0	0	0	0	0	0	0	0	0	0	0	0	0	0	0	0	0	0	0	0	0	0
Neochlamydia	0	0	0	0	0	0	0	0	0	0	0	0	0	0	0	0	0	0	0	0	0	0	0	0	0	0	0	0	0	0	0	0	0	0	0	0	0	0	0	0	0	0	0	0	0	0	0	0	0
H1	0	0	0	0	0	0	0	0	0	0	0	0	0	0	0	0	0	0	0	0	0	0	0	0	0	0	0	0	0	0	0	0	0	0	0	0	0	0	0	0	0	0	0	0	0	0	0	0	0
CL500-29_marine_group	0	0	0	0	0	0	0	0	0	0	0	0	0	0	0	0	0	0	0	0	0	0	0	0	0	0	0	0	0	0	0	0	0	0	0	0	0	0	0	0	0.0244858	0	0	0.00272064	0.00816193	0	0	0	0
[truncated: 73 more columns]
